# Supplementary material for: The Gut Microbial Diversity of Newly Diagnosed Diabetics but Not of Prediabetics Is Significantly Different from That of Healthy Nondiabetics
Source: mSystems. 2020 Mar 31;5(2):e00578-19. doi: 10.1128/mSystems.00578-19 (PMC7112960; doi:10.1128/mSystems.00578-19)
Supplement: TABLE S2 [file mSystems.00578-19-st002.xlsx]

## Sheet: Sheet1
		Comparison of differentially abundant genera using					Comparison of differentially abundant phyla using
		Discrete False-Discovery Rate method (ds-FDR )					Discrete False-Discovery Rate method (ds-FDR )
		ND vs PreDMs Genus level					ND vs PreDMs Phylum Level
		Taxonomy	Reject	Statistic	raw pvalue		Taxonomy	Reject	Statistic	raw pvalue
		Prevotella	FALSE	0.167821	0.688312		Bacteroidetes	FALSE	0.130236	0.741259
		Megasphaera	FALSE	0.932592	0.34965		Firmicutes	FALSE	1.34717	0.272727
		Akkermansia	FALSE	6.38158	0.015984		Proteobacteria	FALSE	0.130236	0.731269
		Escherichia	FALSE	0.876852	0.361638		Actinobacteria	FALSE	9.51324e-05	1
		Sutterella	FALSE	0.564064	0.457542		Verrucomicrobia	FALSE	6.2834	0.014985
		Lactobacillus	FALSE	0.201326	0.687313
		Acidaminococcus	FALSE	0.15237	0.718282		ND vs NewDMs Phylum Level
		Blautia	FALSE	0.549532	0.512488		Taxonomy	Reject	Statistic	raw pvalue
		Ruminococcus	FALSE	0.0693545	0.805195		Bacteroidetes	TRUE	7.38121	0.00799201
							Firmicutes	TRUE	13.2781	0.000999001
		ND vs NewDMs Genus level					Proteobacteria	TRUE	11.4676	0.001998
		Taxonomy	Reject	Statistic	raw pvalue		Actinobacteria	FALSE	0.120862	0.732268
		Akkermansia	TRUE	24.7086	0.000999001		Verrucomicrobia	TRUE	24.7086	0.000999001
		Lactobacillus	TRUE	6.63208	0.010989
		Blautia	TRUE	11.2089	0.000999001		ND vs KnownDMs Phylum Level
		Ruminococcus	TRUE	7.52366	0.00699301		Taxonomy	Reject	Statistic	raw pvalue
		Prevotella	FALSE	3.88102	0.0549451		Bacteroidetes	TRUE	11.8161	0.000999001
		Megasphaera	FALSE	1.72511	0.201798		Firmicutes	TRUE	11.3008	0.000999001
		Escherichia	FALSE	1.25488	0.271728		Proteobacteria	TRUE	6.72365	0.00699301
		Sutterella	FALSE	0.020062	0.9001		Actinobacteria	TRUE	6.06667	0.011988
		Acidaminococcus	FALSE	0.0148445	0.913087		Verrucomicrobia	FALSE	0.836952	0.388611
		ND vs KnownDMs Genus Level
		Taxonomy	Reject	Statistic	raw pvalue
		Megasphaera	TRUE	7.47348	0.00599401
		Escherichia	TRUE	9.68893	0.003996
		Sutterella	TRUE	8.4505	0.003996
		Acidaminococcus	TRUE	7.43543	0.00899101
		Prevotella	FALSE	3.21058	0.0719281
		Akkermansia	FALSE	0.797802	0.363636
		Lactobacillus	FALSE	3.0578	0.0859141
		Blautia	FALSE	2.28109	0.128871
		Ruminococcus	FALSE	0.837014	0.356643
