# Supplementary material for: The Gut Microbial Diversity of Newly Diagnosed Diabetics but Not of Prediabetics Is Significantly Different from That of Healthy Nondiabetics
Source: mSystems. 2020 Mar 31;5(2):e00578-19. doi: 10.1128/mSystems.00578-19 (PMC7112960; doi:10.1128/mSystems.00578-19)
Supplement: TABLE S3 [file mSystems.00578-19-st003.xlsx]

## Sheet: Sheet1
	Ratio of Firmicutes to Bacteroidetes in each study group
	Study Group	Firmicutes : Bacteroidetes	Ratio
	ND	1:4.946628	0.202158
	PreDMs	1:4.248662	0.235368
	NewDMs	1:1.49622	0.668351
	KnownDMs	1:2.3	0.434783
