# Supplementary material for: The Gut Microbial Diversity of Newly Diagnosed Diabetics but Not of Prediabetics Is Significantly Different from That of Healthy Nondiabetics
Source: mSystems. 2020 Mar 31;5(2):e00578-19. doi: 10.1128/mSystems.00578-19 (PMC7112960; doi:10.1128/mSystems.00578-19)
Supplement: TABLE S4 [file mSystems.00578-19-st004.xlsx]

## Sheet: Sheet1
Differentially anundant significant taxa across study groups. Comparision based on Kruskal Wallis test. P < 0.05.
OTU	P	FDR_P	ND_mean	PreDMs_mean	NewDMs_mean	KnownDMs_mean	taxonomy
363731	2.95e-07	0.00108746	3106.49	648.353	0.0909091	1739.51	k__Bacteria; p__Verrucomicrobia; c__Verrucomicrobiae; o__Verrucomicrobiales; f__Verrucomicrobiaceae; g__Akkermansia; s__muciniphila
336632	2.73e-07	0.00108746	1258.74	247.471	0.0909091	860.359	k__Bacteria; p__Verrucomicrobia; c__Verrucomicrobiae; o__Verrucomicrobiales; f__Verrucomicrobiaceae; g__Akkermansia; s__muciniphila
273232	2.85e-07	0.00108746	154.743	34.8824	0	169.333	k__Bacteria; p__Verrucomicrobia; c__Verrucomicrobiae; o__Verrucomicrobiales; f__Verrucomicrobiaceae; g__Akkermansia; s__muciniphila
531675	3.39e-07	0.00108746	16.4286	5.52941	1	26.3846	k__Bacteria; p__Firmicutes; c__Clostridia; o__Clostridiales; f__Lachnospiraceae; g__Blautia; s__
359120	6.55e-07	0.00167921	35.2	9.23529	0	26.9744	k__Bacteria; p__Firmicutes; c__Clostridia; o__Clostridiales; f__Ruminococcaceae; g__Oscillospira; s__
1131759	9.63e-07	0.00205875	151.257	25.5294	0	68.3333	k__Bacteria; p__Firmicutes; c__Erysipelotrichi; o__Erysipelotrichales; f__Erysipelotrichaceae; g__[Eubacterium]; s__
179814	1.72e-06	0.003154	47.7714	10.9412	0	25.1538	k__Bacteria; p__Verrucomicrobia; c__Verrucomicrobiae; o__Verrucomicrobiales; f__Verrucomicrobiaceae; g__Akkermansia; s__muciniphila
194534	2.3e-06	0.00368762	6.14286	8.29412	1.18182	0.74359	k__Bacteria; p__Firmicutes; c__Clostridia; o__Clostridiales; f__Ruminococcaceae; g__Faecalibacterium; s__prausnitzii
593043	2.97e-06	0.00384202	106.514	26	0.0909091	276.692	k__Bacteria; p__Verrucomicrobia; c__Verrucomicrobiae; o__Verrucomicrobiales; f__Verrucomicrobiaceae; g__Akkermansia; s__muciniphila
185186	3e-06	0.00384202	26.6	4.47059	0	17.8205	k__Bacteria; p__Verrucomicrobia; c__Verrucomicrobiae; o__Verrucomicrobiales; f__Verrucomicrobiaceae; g__Akkermansia; s__muciniphila
364824	3.73e-06	0.00434639	62.4286	21.1765	3	66.4359	k__Bacteria; p__Firmicutes; c__Clostridia; o__Clostridiales; f__Lachnospiraceae; g__Blautia; s__obeum
369182	5.88e-06	0.00580544	19.7429	7.58824	1.09091	26.359	k__Bacteria; p__Firmicutes; c__Clostridia; o__Clostridiales; f__Lachnospiraceae; g__; s__
177670	5.47e-06	0.00580544	0.114286	0.588235	2.63636	0.410256	k__Bacteria; p__Firmicutes; c__Clostridia; o__Clostridiales; f__Lachnospiraceae; g__; s__
333178	1.33e-05	0.0121682	0	0	0.727273	0	k__Bacteria; p__Firmicutes; c__Bacilli; o__Lactobacillales; f__Lactobacillaceae; g__Lactobacillus; s__ruminis
375067	1.46e-05	0.0125087	8.94286	2.76471	0	8.10256	k__Bacteria; p__Firmicutes; c__Clostridia; o__Clostridiales; f__Veillonellaceae; g__Dialister; s__
979107	1.89e-05	0.0135006	46.0857	287.118	0	223.256	k__Bacteria; p__Proteobacteria; c__Gammaproteobacteria; o__Oceanospirillales; f__Halomonadaceae; g__Halomonas; s__
178331	1.89e-05	0.0135006	12.0571	2.41176	0	5.92308	k__Bacteria; p__Verrucomicrobia; c__Verrucomicrobiae; o__Verrucomicrobiales; f__Verrucomicrobiaceae; g__Akkermansia; s__muciniphila
548587	1.74e-05	0.0135006	3.11429	0.705882	0	2.64103	k__Bacteria; p__Firmicutes; c__Erysipelotrichi; o__Erysipelotrichales; f__Erysipelotrichaceae; g__[Eubacterium]; s__dolichum
470382	2.47e-05	0.0166493	81.5429	25.2941	4.18182	60.6154	k__Bacteria; p__Firmicutes; c__Clostridia; o__Clostridiales; f__Lachnospiraceae; g__Coprococcus; s__
436032	2.65e-05	0.0169977	17.0571	5.88235	0.909091	17.3077	k__Bacteria; p__Firmicutes; c__Clostridia; o__Clostridiales; f__Lachnospiraceae; g__Blautia; s__obeum
369429	3.97e-05	0.024232	106.514	36.2353	3.18182	72.1538	k__Bacteria; p__Firmicutes; c__Clostridia; o__Clostridiales; f__Lachnospiraceae; g__[Ruminococcus]; s__
193829	5.07e-05	0.0295599	5.02857	0.823529	0	2.94872	k__Bacteria; p__Verrucomicrobia; c__Verrucomicrobiae; o__Verrucomicrobiales; f__Verrucomicrobiaceae; g__Akkermansia; s__muciniphila
182176	6.46e-05	0.0347188	8.02857	1.52941	0	5.94872	k__Bacteria; p__Verrucomicrobia; c__Verrucomicrobiae; o__Verrucomicrobiales; f__Verrucomicrobiaceae; g__Akkermansia; s__muciniphila
807693	6.5e-05	0.0347188	6.31429	2.17647	0	26.2308	k__Bacteria; p__Firmicutes; c__Bacilli; o__Bacillales; f__Bacillaceae; g__Bacillus
199354	7.88e-05	0.0374424	58.6	33.7647	2.54545	20.6667	k__Bacteria; p__Bacteroidetes; c__Bacteroidia; o__Bacteroidales; f__[Barnesiellaceae]; g__; s__
233549	7.48e-05	0.0374424	22	3.70588	0	42.8718	k__Bacteria; p__Bacteroidetes; c__Bacteroidia; o__Bacteroidales; f__Bacteroidaceae; g__Bacteroides; s__
588471	7.69e-05	0.0374424	7.25714	1.82353	0	10.5641	k__Bacteria; p__Verrucomicrobia; c__Verrucomicrobiae; o__Verrucomicrobiales; f__Verrucomicrobiaceae; g__Akkermansia; s__muciniphila
403701	0.000103984	0.0476358	29.6	9.11765	1.27273	22.8205	k__Bacteria; p__Firmicutes; c__Clostridia; o__Clostridiales; f__Veillonellaceae; g__Dialister; s__
312882	0.000109104	0.0482579	4.65714	1.70588	0.181818	5.30769	k__Bacteria; p__Firmicutes; c__Clostridia; o__Clostridiales; f__[Mogibacteriaceae]; g__; s__
588197	0.000117467	0.0502251	0.714286	0	0.181818	10.0769	k__Bacteria; p__Firmicutes; c__Bacilli; o__Lactobacillales; f__Lactobacillaceae; g__Lactobacillus; s__reuteri
174624	0.000123201	0.0509776	1.14286	0.176471	0	1.30769	k__Bacteria; p__Firmicutes; c__Clostridia; o__Clostridiales; f__Lachnospiraceae; g__Blautia; s__
586093	0.000134036	0.0537273	0.457143	0	2.90909	56.5128	k__Bacteria; p__Firmicutes; c__Bacilli; o__Lactobacillales; f__Lactobacillaceae; g__Lactobacillus; s__
369486	0.000202081	0.0586397	105.6	64.2353	146.273	9.66667	k__Bacteria; p__Firmicutes; c__Clostridia; o__Clostridiales; f__Lachnospiraceae; g__Lachnospira; s__
4311647	0.000175021	0.0586397	81.9714	109.765	0.0909091	4.71795	k__Bacteria; p__Lentisphaerae; c__[Lentisphaeria]; o__Victivallales; f__Victivallaceae; g__; s__
366237	0.000219436	0.0586397	72.5143	48.5294	7.63636	92.9487	k__Bacteria; p__Firmicutes; c__Clostridia; o__Clostridiales; f__Lachnospiraceae; g__Blautia; s__
367433	0.000219205	0.0586397	60.4571	79.5882	35	14.2564	k__Bacteria; p__Firmicutes; c__Clostridia; o__Clostridiales; f__Ruminococcaceae; g__Faecalibacterium; s__prausnitzii
956625	0.00016181	0.0586397	7.62857	2.23529	0	5.07692	k__Bacteria; p__Actinobacteria; c__Actinobacteria; o__Actinomycetales; f__Actinomycetaceae; g__Varibaculum; s__
363029	0.000200287	0.0586397	5.91429	2.23529	1.09091	7.4359	k__Bacteria; p__Firmicutes; c__Clostridia; o__Clostridiales; f__Lachnospiraceae; g__Blautia; s__
567715	0.000204764	0.0586397	5.77143	2.52941	0.272727	7.23077	k__Bacteria; p__Firmicutes; c__Clostridia; o__Clostridiales; f__Lachnospiraceae; g__Blautia; s__obeum
2313540	0.000170624	0.0586397	4.77143	3.76471	4.72727	0.410256	k__Bacteria; p__Firmicutes; c__Clostridia; o__Clostridiales; f__Lachnospiraceae; g__Lachnospira; s__
687940	0.000199262	0.0586397	4.08571	0.176471	16.9091	13.3077	k__Bacteria; p__Proteobacteria; c__Gammaproteobacteria; o__Enterobacteriales; f__Enterobacteriaceae
2130193	0.00021778	0.0586397	4	16.9412	0.0909091	17.1282	k__Bacteria; p__[Thermi]; c__Deinococci; o__Thermales; f__Thermaceae; g__Thermus; s__
535955	0.000182723	0.0586397	3.17143	1.29412	0.272727	0.564103	k__Bacteria; p__Firmicutes; c__Clostridia; o__Clostridiales; f__Clostridiaceae; g__SMB53; s__
174439	0.000199361	0.0586397	2.54286	1.82353	0.272727	0.230769	k__Bacteria; p__Firmicutes; c__Clostridia; o__Clostridiales; f__Ruminococcaceae; g__Faecalibacterium; s__prausnitzii
3531225	0.00020355	0.0586397	1.85714	0.764706	9	7.58974	k__Bacteria; p__Proteobacteria; c__Gammaproteobacteria; o__Enterobacteriales; f__Enterobacteriaceae; g__Escherichia; s__coli
198947	0.000197258	0.0586397	1.08571	0.941176	0.454545	0.230769	k__Bacteria; p__Firmicutes; c__Clostridia; o__Clostridiales; f__Ruminococcaceae; g__Faecalibacterium; s__
4307092	0.000196098	0.0586397	0.485714	0	0	11.641	k__Bacteria; p__Bacteroidetes; c__Bacteroidia; o__Bacteroidales; f__Prevotellaceae; g__Prevotella; s__stercorea
581474	0.00021875	0.0586397	0.2	0	0.181818	6.05128	k__Bacteria; p__Firmicutes; c__Bacilli; o__Lactobacillales; f__Lactobacillaceae; g__Lactobacillus; s__
1013670	0.000227537	0.0595635	26.4571	109.529	0	126.897	k__Bacteria; p__Proteobacteria; c__Gammaproteobacteria; o__Oceanospirillales; f__Halomonadaceae; g__Halomonas; s__
846141	0.000245169	0.0621794	15.2286	17.9412	76.4545	4.89744	k__Bacteria; p__Firmicutes; c__Clostridia; o__Clostridiales; f__Lachnospiraceae; g__; s__
4397471	0.000247224	0.0621794	0.142857	0	2.36364	1.17949	k__Bacteria; p__Proteobacteria; c__Gammaproteobacteria; o__Enterobacteriales; f__Enterobacteriaceae
579851	0.0002554	0.0626739	4.42857	1	0	3.97436	k__Bacteria; p__Firmicutes; c__Erysipelotrichi; o__Erysipelotrichales; f__Erysipelotrichaceae; g__[Eubacterium]; s__dolichum
587530	0.000263817	0.0626739	3.02857	0.529412	0	2.97436	k__Bacteria; p__Firmicutes; c__Erysipelotrichi; o__Erysipelotrichales; f__Erysipelotrichaceae; g__[Eubacterium]; s__dolichum
463794	0.000263849	0.0626739	0.0571429	0.0588235	11.7273	1.30769	k__Bacteria; p__Firmicutes; c__Bacilli; o__Lactobacillales; f__Lactobacillaceae; g__Lactobacillus; s__ruminis
846710	0.000289234	0.0674546	8.11429	1.41176	0	18.0769	k__Bacteria; p__Proteobacteria; c__Betaproteobacteria; o__Burkholderiales; f__Comamonadaceae; g__Hydrogenophaga; s__
295053	0.000306005	0.0700914	4.74286	1.64706	23.4545	20.2051	k__Bacteria; p__Proteobacteria; c__Gammaproteobacteria; o__Enterobacteriales; f__Enterobacteriaceae; g__Escherichia; s__coli
918242	0.000327105	0.0726881	622.057	1285	0.0909091	0.333333	k__Bacteria; p__Cyanobacteria; c__4C0d-2; o__YS2; f__; g__; s__
304539	0.000334342	0.0726881	14	6.52941	0	31.2821	k__Bacteria; p__Bacteroidetes; c__Bacteroidia; o__Bacteroidales; f__Porphyromonadaceae; g__Parabacteroides; s__
194758	0.000333111	0.0726881	9.85714	7.82353	0.272727	3.64103	k__Bacteria; p__Firmicutes; c__Clostridia; o__Clostridiales; f__Lachnospiraceae; g__Coprococcus; s__
158682	0.000341055	0.0729118	0.0285714	0	0	1.12821	k__Bacteria; p__Bacteroidetes; c__Bacteroidia; o__Bacteroidales; f__Prevotellaceae; g__Prevotella; s__
248902	0.000350611	0.0737259	35.8857	19.4118	7.09091	32.3333	k__Bacteria; p__Firmicutes; c__Bacilli; o__Turicibacterales; f__Turicibacteraceae; g__Turicibacter; s__
580008	0.000398205	0.0741388	71.2571	24.5294	5.18182	50.4359	k__Bacteria; p__Firmicutes; c__Erysipelotrichi; o__Erysipelotrichales; f__Erysipelotrichaceae; g__; s__
360329	0.000377805	0.0741388	67.1429	104.235	79.8182	15.1282	k__Bacteria; p__Firmicutes; c__Clostridia; o__Clostridiales; f__Lachnospiraceae; g__; s__
2365945	0.000370785	0.0741388	41.7429	22.8824	0	173.692	k__Bacteria; p__Synergistetes; c__Synergistia; o__Synergistales; f__Synergistaceae; g__; s__
299267	0.000402956	0.0741388	9.6	1.41176	112.273	41.6154	k__Bacteria; p__Proteobacteria; c__Gammaproteobacteria; o__Enterobacteriales; f__Enterobacteriaceae; g__Escherichia; s__coli
365484	0.000378932	0.0741388	7.85714	2.47059	0.454545	7.46154	k__Bacteria; p__Firmicutes; c__Clostridia; o__Clostridiales; f__Lachnospiraceae; g__Coprococcus; s__
361581	0.000404518	0.0741388	2.71429	4.47059	1	0.666667	k__Bacteria; p__Firmicutes; c__Clostridia; o__Clostridiales; f__Ruminococcaceae; g__Faecalibacterium; s__prausnitzii
301033	0.000391158	0.0741388	2.4	3.52941	3.36364	0.307692	k__Bacteria; p__Firmicutes; c__Clostridia; o__Clostridiales; f__Lachnospiraceae; g__; s__
541517	0.000361872	0.0741388	1.74286	0.235294	18	7.4359	k__Bacteria; p__Proteobacteria; c__Gammaproteobacteria; o__Enterobacteriales; f__Enterobacteriaceae; g__Escherichia; s__coli
777667	0.000404593	0.0741388	0	0	1.63636	0.025641	k__Bacteria; p__Firmicutes; c__Bacilli; o__Lactobacillales; f__Enterococcaceae; g__Enterococcus; s__
4024559	0.000451563	0.0815803	1.57143	0.411765	1.90909	6.87179	k__Bacteria; p__Proteobacteria; c__Gammaproteobacteria; o__Enterobacteriales; f__Enterobacteriaceae; g__Escherichia; s__coli
358333	0.00045856	0.0816938	7.02857	3.88235	0.818182	9.89744	k__Bacteria; p__Firmicutes; c__Clostridia; o__Clostridiales; f__Lachnospiraceae; g__Blautia; s__
532203	0.000484149	0.0843212	13.4286	6.52941	3.54545	22.4359	k__Bacteria; p__Firmicutes; c__Clostridia; o__Clostridiales; f__Lachnospiraceae; g__Blautia; s__
717300	0.000493029	0.0843212	12.3429	56.4706	0	42.8718	k__Bacteria; p__Proteobacteria; c__Gammaproteobacteria; o__Oceanospirillales; f__Halomonadaceae; g__Halomonas
184296	0.000486549	0.0843212	0.0857143	0.529412	1.81818	0.333333	k__Bacteria; p__Firmicutes; c__Clostridia; o__Clostridiales; f__Lachnospiraceae; g__; s__
265871	0.000509307	0.0848426	25.6	36.0588	18.8182	3.10256	k__Bacteria; p__Firmicutes; c__Clostridia; o__Clostridiales; f__Ruminococcaceae; g__Faecalibacterium; s__prausnitzii
366794	0.00050298	0.0848426	19.1714	30.1176	4	2.33333	k__Bacteria; p__Firmicutes; c__Clostridia; o__Clostridiales; f__Ruminococcaceae; g__Faecalibacterium; s__prausnitzii
2904927	0.000520632	0.0856172	10.2571	1.94118	3.45455	48.8462	k__Bacteria; p__Bacteroidetes; c__Bacteroidia; o__Bacteroidales; f__Prevotellaceae; g__Prevotella; s__stercorea
357046	0.000544416	0.0880449	39.6286	92.4706	1.45455	31.7179	k__Bacteria; p__Bacteroidetes; c__Bacteroidia; o__Bacteroidales; f__Rikenellaceae; g__; s__
211907	0.000549122	0.0880449	5.8	11.2941	1.36364	0.461538	k__Bacteria; p__Firmicutes; c__Clostridia; o__Clostridiales; f__Ruminococcaceae; g__Faecalibacterium; s__prausnitzii
181754	0.000570241	0.0903022	2.37143	1.52941	0.545455	0.282051	k__Bacteria; p__Firmicutes; c__Clostridia; o__Clostridiales; f__Ruminococcaceae; g__Faecalibacterium; s__
4425571	0.00058827	0.0903432	21.6286	14.7647	214.909	104.718	k__Bacteria; p__Proteobacteria; c__Gammaproteobacteria; o__Enterobacteriales; f__Enterobacteriaceae; g__Escherichia; s__coli
183087	0.000601324	0.0903432	5.37143	1.29412	0.272727	4.74359	k__Bacteria; p__Firmicutes; c__Clostridia; o__Clostridiales; f__Lachnospiraceae; g__Blautia; s__obeum
4374146	0.000600523	0.0903432	0.228571	0	1.45455	1.79487	k__Bacteria; p__Proteobacteria; c__Gammaproteobacteria; o__Enterobacteriales; f__Enterobacteriaceae
292276	0.000605716	0.0903432	0.142857	0.235294	26.8182	1.33333	k__Bacteria; p__Firmicutes; c__Bacilli; o__Lactobacillales; f__Lactobacillaceae; g__Lactobacillus; s__ruminis
295194	0.00058407	0.0903432	0.0571429	0.0588235	1.27273	0.025641	k__Bacteria; p__Firmicutes; c__Erysipelotrichi; o__Erysipelotrichales; f__Erysipelotrichaceae; g__Catenibacterium; s__
368490	0.000622759	0.0907742	56.1143	37.5294	16.8182	46.2051	k__Bacteria; p__Firmicutes; c__Bacilli; o__Turicibacterales; f__Turicibacteraceae; g__Turicibacter; s__
194672	0.000615957	0.0907742	16.8857	20.4706	9.72727	1.87179	k__Bacteria; p__Firmicutes; c__Clostridia; o__Clostridiales; f__Ruminococcaceae; g__Faecalibacterium; s__prausnitzii
192676	0.000657637	0.094781	2.14286	0.470588	0	0.589744	k__Bacteria; p__Firmicutes; c__Clostridia; o__Clostridiales; f__Lachnospiraceae; g__[Ruminococcus]; s__
157201	0.00067598	0.0952835	24.7143	6.82353	0	55.8205	k__Bacteria; p__Bacteroidetes; c__Bacteroidia; o__Bacteroidales; f__Bacteroidaceae; g__Bacteroides; s__barnesiae
748636	0.000673704	0.0952835	1.8	1.47059	0	5.84615	k__Bacteria; p__Actinobacteria; c__Actinobacteria; o__Actinomycetales; f__Microbacteriaceae; g__Curtobacterium; s__
332929	0.00069992	0.0975855	4.14286	2.70588	0.272727	2.02564	k__Bacteria; p__Firmicutes; c__Clostridia; o__Clostridiales; f__Lachnospiraceae; g__Blautia; s__
368318	0.000712809	0.098314	13.9714	4.88235	2.18182	16.1282	k__Bacteria; p__Firmicutes; c__Clostridia; o__Clostridiales; f__Lachnospiraceae; g__Blautia; s__
971907	0.000724684	0.0988886	26.2	18.4118	28.8182	11.4103	k__Bacteria; p__Proteobacteria; c__Gammaproteobacteria; o__Pasteurellales; f__Pasteurellaceae; g__Haemophilus; s__parainfluenzae
351231	0.000778991	0.100027	236.571	47.7059	9.81818	159.179	k__Bacteria; p__Bacteroidetes; c__Bacteroidia; o__Bacteroidales; f__Bacteroidaceae; g__Bacteroides; s__fragilis
4111715	0.000777997	0.100027	23.9429	9.94118	81.5455	98.2564	k__Bacteria; p__Proteobacteria; c__Gammaproteobacteria; o__Enterobacteriales; f__Enterobacteriaceae; g__Escherichia; s__coli
4379250	0.000810383	0.100027	0	0	0.181818	0	k__Bacteria; p__Firmicutes; c__Bacilli; o__Lactobacillales; f__Lactobacillaceae; g__Lactobacillus; s__ruminis
537098	0.000810383	0.100027	0	0	0.181818	0	k__Bacteria; p__Firmicutes; c__Clostridia; o__Clostridiales; f__Lachnospiraceae; g__Moryella
178452	0.000810383	0.100027	0	0	0.181818	0	k__Bacteria; p__Firmicutes; c__Clostridia; o__Clostridiales; f__Lachnospiraceae; g__Lachnobacterium; s__
4443574	0.000810383	0.100027	0	0	0.181818	0	k__Bacteria; p__Proteobacteria; c__Gammaproteobacteria; o__Pasteurellales; f__Pasteurellaceae; g__Haemophilus
353782	0.000811012	0.100027	0	0	4.81818	0	k__Bacteria; p__Bacteroidetes; c__Bacteroidia; o__Bacteroidales; f__Bacteroidaceae; g__Bacteroides; s__
113773	0.000811012	0.100027	0	0	0.363636	0	k__Bacteria; p__Firmicutes; c__Bacilli; o__Lactobacillales; f__Enterococcaceae
100497	0.000811012	0.100027	0	0	0.363636	0	k__Bacteria; p__Proteobacteria; c__Gammaproteobacteria; o__Enterobacteriales; f__Enterobacteriaceae
211593	0.000811012	0.100027	0	0	0.454545	0	k__Bacteria; p__Proteobacteria; c__Gammaproteobacteria; o__Enterobacteriales; f__Enterobacteriaceae
538000	0.000833629	0.101838	3.97143	0.529412	22.9091	14.3333	k__Bacteria; p__Proteobacteria; c__Gammaproteobacteria; o__Enterobacteriales; f__Enterobacteriaceae; g__Escherichia; s__coli
2362317	0.000893142	0.105629	17.1143	4.11765	0	39.5897	k__Bacteria; p__Bacteroidetes; c__Bacteroidia; o__Bacteroidales; f__Bacteroidaceae; g__Bacteroides; s__barnesiae
577380	0.000914078	0.105629	9.51429	5	0	0.230769	k__Bacteria; p__Lentisphaerae; c__[Lentisphaeria]; o__Victivallales; f__Victivallaceae; g__; s__
300136	0.000897419	0.105629	8.51429	5.11765	0.272727	6.97436	k__Bacteria; p__Firmicutes; c__Clostridia; o__Clostridiales; f__Lachnospiraceae; g__[Ruminococcus]; s__
961783	0.000890733	0.105629	5.85714	2.41176	0	10.8205	k__Bacteria; p__Proteobacteria; c__Gammaproteobacteria; o__Pseudomonadales; f__Pseudomonadaceae; g__Pseudomonas; s__umsongensis
305318	0.000898379	0.105629	4.05714	7.76471	2	0.769231	k__Bacteria; p__Firmicutes; c__Clostridia; o__Clostridiales; f__Lachnospiraceae; g__; s__
198774	0.000907164	0.105629	1	0.117647	0.0909091	1.48718	k__Bacteria; p__Actinobacteria; c__Coriobacteriia; o__Coriobacteriales; f__Coriobacteriaceae; g__Adlercreutzia; s__
350121	0.000947679	0.108535	11.8286	30.6471	11.3636	7.82051	k__Bacteria; p__Firmicutes; c__Clostridia; o__Clostridiales; f__Ruminococcaceae; g__Faecalibacterium; s__prausnitzii
182456	0.000971927	0.109359	0.571429	0.294118	1.54545	0	k__Bacteria; p__Firmicutes; c__Clostridia; o__Clostridiales; f__Lachnospiraceae; g__Lachnospira; s__
553352	0.000968382	0.109359	0.0857143	0	0	3.41026	k__Bacteria; p__Firmicutes; c__Bacilli; o__Lactobacillales; f__Lactobacillaceae; g__Lactobacillus; s__
207390	0.000982948	0.109493	7.11429	10	9.36364	1.10256	k__Bacteria; p__Firmicutes; c__Clostridia; o__Clostridiales; f__Lachnospiraceae; g__; s__
364563	0.00100631	0.109493	3.28571	2.94118	0.909091	0.641026	k__Bacteria; p__Firmicutes; c__Clostridia; o__Clostridiales; f__Ruminococcaceae; g__Faecalibacterium; s__prausnitzii
581021	0.000995005	0.109493	0.171429	0	1.90909	1	k__Bacteria; p__Proteobacteria; c__Gammaproteobacteria; o__Enterobacteriales; f__Enterobacteriaceae
169600	0.00100727	0.109493	0	0.117647	0.818182	0.0769231	k__Bacteria; p__Firmicutes; c__Clostridia; o__Clostridiales; f__Ruminococcaceae; g__Ruminococcus; s__
358068	0.00105107	0.113295	4.54286	0.0588235	0	7.71795	k__Bacteria; p__Proteobacteria; c__Betaproteobacteria; o__Burkholderiales; f__Comamonadaceae; g__Delftia; s__
180037	0.00106153	0.113469	0.885714	0.470588	0	0.153846	k__Bacteria; p__Firmicutes; c__Clostridia; o__Clostridiales; f__Lachnospiraceae; g__Blautia; s__
4427688	0.00107243	0.113686	3.68571	0.882353	0	3.30769	k__Bacteria; p__Firmicutes; c__Clostridia; o__Clostridiales; f__Lachnospiraceae; g__[Ruminococcus]; s__
308860	0.00109656	0.115291	0.285714	0.647059	0.272727	0.025641	k__Bacteria; p__Firmicutes; c__Clostridia; o__Clostridiales; f__Lachnospiraceae; g__; s__
316515	0.00111164	0.115927	0.285714	0	0.454545	40.8205	k__Bacteria; p__Firmicutes; c__Bacilli; o__Lactobacillales; f__Lactobacillaceae; g__Lactobacillus; s__
968675	0.00113808	0.117727	234.029	152.647	326.545	81.1538	k__Bacteria; p__Proteobacteria; c__Gammaproteobacteria; o__Pasteurellales; f__Pasteurellaceae
25947	0.00120291	0.121494	25.6571	6.35294	123.455	613.154	k__Bacteria; p__Firmicutes; c__Clostridia; o__Clostridiales; f__Veillonellaceae; g__Acidaminococcus; s__
362342	0.00119661	0.121494	14.1143	4.76471	0.818182	10.8205	k__Bacteria; p__Firmicutes; c__Clostridia; o__Clostridiales; f__Ruminococcaceae; g__Ruminococcus; s__
269386	0.00119508	0.121494	9	2.05882	0	4.87179	k__Bacteria; p__Cyanobacteria; c__4C0d-2; o__YS2; f__; g__; s__
4354477	0.00123354	0.122656	0.857143	0.294118	6.09091	4.38462	k__Bacteria; p__Proteobacteria; c__Gammaproteobacteria; o__Enterobacteriales; f__Enterobacteriaceae; g__Escherichia; s__coli
141145	0.00122586	0.122656	0.314286	0.823529	4.90909	1.30769	k__Bacteria; p__Proteobacteria; c__Gammaproteobacteria; o__Enterobacteriales; f__Enterobacteriaceae; g__Escherichia; s__coli
4407608	0.00128249	0.126142	19.1429	3	0	66.4872	k__Bacteria; p__Proteobacteria; c__Alphaproteobacteria; o__Rhodospirillales; f__Acetobacteraceae; g__Commensalibacter; s__intestini
350091	0.00128827	0.126142	8.54286	4.23529	0.636364	10.0769	k__Bacteria; p__Firmicutes; c__Clostridia; o__Clostridiales; f__Lachnospiraceae; g__Dorea; s__
2286324	0.00132717	0.128966	46	7.70588	0	159.41	k__Bacteria; p__Proteobacteria; c__Alphaproteobacteria; o__Rhodospirillales; f__Acetobacteraceae; g__Commensalibacter; s__intestini
188646	0.00134767	0.129974	4.48571	7.29412	1.54545	1.05128	k__Bacteria; p__Firmicutes; c__Clostridia; o__Clostridiales; f__Ruminococcaceae; g__Faecalibacterium; s__prausnitzii
114687	0.00137334	0.1305	40.7714	8	0	126.897	k__Bacteria; p__Proteobacteria; c__Betaproteobacteria; o__Burkholderiales; f__Burkholderiaceae; g__Burkholderia; s__
126056	0.00137347	0.1305	17.4571	3.70588	0	55.4872	k__Bacteria; p__Proteobacteria; c__Betaproteobacteria; o__Burkholderiales; f__Burkholderiaceae; g__Burkholderia; s__
106470	0.00139063	0.131159	3.77143	0.705882	0	13.4872	k__Bacteria; p__Proteobacteria; c__Betaproteobacteria; o__Burkholderiales; f__Burkholderiaceae; g__Burkholderia; s__
830290	0.0014354	0.134393	8.05714	0.823529	0	18.2564	k__Bacteria; p__Proteobacteria; c__Gammaproteobacteria; o__Vibrionales; f__Pseudoalteromonadaceae; g__Pseudoalteromonas; s__
537775	0.00146356	0.136037	55.5714	5.11765	0	113.308	k__Bacteria; p__Bacteroidetes; c__Sphingobacteriia; o__Sphingobacteriales; f__Sphingobacteriaceae; g__Sphingobacterium; s__mizutaii
370183	0.00154607	0.136802	55.5714	40.1765	7.09091	56.5897	k__Bacteria; p__Firmicutes; c__Clostridia; o__Clostridiales; f__Lachnospiraceae; g__Blautia; s__
179291	0.00152922	0.136802	23.6	9.29412	4	0.692308	k__Bacteria; p__Firmicutes; c__Clostridia; o__Clostridiales; f__Ruminococcaceae; g__Faecalibacterium; s__prausnitzii
151623	0.0015891	0.136802	20.7429	1.82353	1.18182	11.7949	k__Bacteria; p__Firmicutes; c__Clostridia; o__Clostridiales; f__Veillonellaceae; g__Megasphaera; s__
442126	0.0015655	0.136802	16.2857	1.58824	0	31.641	k__Bacteria; p__Bacteroidetes; c__Sphingobacteriia; o__Sphingobacteriales; f__Sphingobacteriaceae; g__Sphingobacterium; s__mizutaii
192127	0.00152033	0.136802	9.8	19.6471	26.5455	2.28205	k__Bacteria; p__Firmicutes; c__Clostridia; o__Clostridiales; f__Lachnospiraceae; g__; s__
189877	0.001543	0.136802	3.57143	1.70588	0.181818	1.5641	k__Bacteria; p__Firmicutes; c__Clostridia; o__Clostridiales; f__Lachnospiraceae; g__Blautia; s__
740305	0.00148768	0.136802	3.05714	1.23529	0	4.89744	k__Bacteria; p__Firmicutes; c__Bacilli; o__Bacillales; f__Planococcaceae; g__Rummeliibacillus; s__
361619	0.001571	0.136802	2.65714	1.05882	0.909091	4.61538	k__Bacteria; p__Firmicutes; c__Clostridia; o__Clostridiales; f__Lachnospiraceae; g__Blautia; s__
186968	0.00150589	0.136802	0.657143	47.1765	0	0	k__Bacteria; p__Firmicutes; c__Clostridia; o__Clostridiales; f__Lachnospiraceae
184394	0.00158221	0.136802	0.0571429	0	0.818182	0.0512821	k__Bacteria; p__Firmicutes; c__Clostridia; o__Clostridiales; f__Lachnospiraceae; g__; s__
196632	0.00157517	0.136802	0	0.176471	0	0	k__Bacteria; p__Firmicutes; c__Clostridia; o__Clostridiales; f__Clostridiaceae; g__Clostridium; s__
4454531	0.00160143	0.136944	3.08571	2.41176	26.2727	15.6923	k__Bacteria; p__Proteobacteria; c__Gammaproteobacteria; o__Enterobacteriales; f__Enterobacteriaceae; g__Escherichia; s__coli
891031	0.00161877	0.137493	36.3143	2.29412	0	64.6154	k__Bacteria; p__Bacteroidetes; c__Sphingobacteriia; o__Sphingobacteriales; f__Sphingobacteriaceae; g__Sphingobacterium; s__multivorum
146193	0.00163968	0.137493	20.2286	4.41176	0	38.8462	k__Bacteria; p__Proteobacteria; c__Gammaproteobacteria; o__Xanthomonadales; f__Xanthomonadaceae; g__Pseudoxanthomonas
181140	0.00164002	0.137493	1.45714	2	0.454545	0.692308	k__Bacteria; p__Firmicutes; c__Clostridia; o__Clostridiales; f__Lachnospiraceae; g__Roseburia; s__
295094	0.00167648	0.138932	3.22857	0.117647	3.63636	6.02564	k__Bacteria; p__Proteobacteria; c__Deltaproteobacteria; o__Desulfovibrionales; f__Desulfovibrionaceae; g__; s__
182116	0.00167883	0.138932	2.22857	1.29412	0	2.10256	k__Bacteria; p__Firmicutes; c__Clostridia; o__Clostridiales; f__Lachnospiraceae; g__Blautia; s__
517743	0.00170899	0.140521	3.37143	5.70588	3.63636	0.435897	k__Bacteria; p__Firmicutes; c__Clostridia; o__Clostridiales; f__Lachnospiraceae; g__; s__
168571	0.00173547	0.141789	20.6857	5.11765	0	48.0513	k__Bacteria; p__Bacteroidetes; c__Bacteroidia; o__Bacteroidales; f__Bacteroidaceae; g__Bacteroides; s__barnesiae
821080	0.00175785	0.142708	64.3143	28.8235	514.091	253.897	k__Bacteria; p__Proteobacteria; c__Gammaproteobacteria; o__Enterobacteriales; f__Enterobacteriaceae
4463108	0.00177249	0.142992	0.0285714	0	1.72727	0.384615	k__Bacteria; p__Firmicutes; c__Bacilli; o__Lactobacillales; f__Lactobacillaceae; g__Lactobacillus; s__ruminis
1051517	0.00178403	0.143024	3.11429	1.58824	0	13.9487	k__Bacteria; p__Firmicutes; c__Bacilli; o__Bacillales; f__Bacillaceae
341460	0.00180141	0.14352	23.6857	15.4706	46	8.53846	k__Bacteria; p__Proteobacteria; c__Gammaproteobacteria; o__Pasteurellales; f__Pasteurellaceae; g__Haemophilus; s__parainfluenzae
183815	0.00183767	0.145143	22.8857	41.9412	48.0909	4.20513	k__Bacteria; p__Firmicutes; c__Clostridia; o__Clostridiales; f__Lachnospiraceae; g__; s__
14030	0.00184441	0.145143	0.0285714	0	1.18182	0.128205	k__Bacteria; p__Firmicutes; c__Clostridia; o__Clostridiales; f__Lachnospiraceae; g__[Ruminococcus]; s__gnavus
311606	0.00188942	0.145216	3.22857	2.05882	5.54545	0.230769	k__Bacteria; p__Firmicutes; c__Clostridia; o__Clostridiales; f__Lachnospiraceae; g__Lachnospira; s__
336375	0.00188743	0.145216	2.48571	0.588235	0	1	k__Bacteria; p__Firmicutes; c__Clostridia; o__Clostridiales; f__Lachnospiraceae; g__Blautia; s__
178042	0.00190195	0.145216	0.171429	0.411765	2	0	k__Bacteria; p__Firmicutes; c__Clostridia; o__Clostridiales; f__Ruminococcaceae; g__Faecalibacterium
176321	0.00185899	0.145216	0	0.117647	0.363636	0.0769231	k__Bacteria; p__Firmicutes; c__Clostridia; o__Clostridiales; f__Lachnospiraceae; g__Roseburia; s__
755474	0.00190171	0.145216	0	0	0.727273	0.0512821	k__Bacteria; p__Firmicutes; c__Erysipelotrichi; o__Erysipelotrichales; f__Erysipelotrichaceae; g__Catenibacterium; s__
367889	0.00192625	0.14538	4.34286	2.41176	0	2.4359	k__Bacteria; p__Firmicutes; c__Clostridia; o__Clostridiales; f__Lachnospiraceae; g__Coprococcus; s__
292537	0.00192677	0.14538	4.31429	5.82353	7	1.4359	k__Bacteria; p__Firmicutes; c__Clostridia; o__Clostridiales; f__Ruminococcaceae; g__Faecalibacterium; s__prausnitzii
194584	0.00197877	0.148431	3.48571	6.52941	2.54545	0.538462	k__Bacteria; p__Firmicutes; c__Clostridia; o__Clostridiales; f__Ruminococcaceae; g__Faecalibacterium; s__prausnitzii
197708	0.00202065	0.14982	0.228571	0.0588235	1	0	k__Bacteria; p__Firmicutes; c__Clostridia; o__Clostridiales; f__Ruminococcaceae; g__Faecalibacterium; s__prausnitzii
313672	0.00201923	0.14982	0.0571429	0	0.363636	0	k__Bacteria; p__Firmicutes; c__Clostridia; o__Clostridiales; f__Lachnospiraceae; g__Lachnospira; s__
322114	0.00206433	0.151575	29.2286	28.6471	10.8182	10.8718	k__Bacteria; p__Firmicutes; c__Clostridia; o__Clostridiales; f__Lachnospiraceae; g__Roseburia; s__
185034	0.00206795	0.151575	1.17143	1.47059	7.63636	0.358974	k__Bacteria; p__Firmicutes; c__Clostridia; o__Clostridiales; f__Lachnospiraceae; g__; s__
198869	0.00209167	0.152443	151.8	17.4706	48.0909	535.718	k__Bacteria; p__Bacteroidetes; c__Bacteroidia; o__Bacteroidales; f__Prevotellaceae; g__Prevotella; s__stercorea
4330423	0.00210614	0.15263	3.68571	4.23529	0	177.282	k__Bacteria; p__Bacteroidetes; c__Bacteroidia; o__Bacteroidales; f__Prevotellaceae; g__Prevotella; s__
245022	0.00215783	0.155497	1.6	2	0	4.17949	k__Bacteria; p__Bacteroidetes; c__Bacteroidia; o__Bacteroidales; f__Prevotellaceae; g__Prevotella; s__
703741	0.00219946	0.157612	1.54286	0.352941	6.36364	176.128	k__Bacteria; p__Firmicutes; c__Bacilli; o__Lactobacillales; f__Lactobacillaceae; g__Lactobacillus; s__
344394	0.00224653	0.160091	1.74286	0.294118	0	1.12821	k__Bacteria; p__Firmicutes; c__Clostridia; o__Clostridiales; f__Peptostreptococcaceae; g__Clostridium
1049387	0.00230135	0.16309	2.54286	0.117647	0	5.30769	k__Bacteria; p__Proteobacteria; c__Gammaproteobacteria; o__Xanthomonadales; f__Xanthomonadaceae; g__Pseudoxanthomonas; s__
187689	0.00232696	0.164	0.428571	0.941176	0.909091	0.230769	k__Bacteria; p__Firmicutes; c__Clostridia; o__Clostridiales; f__Ruminococcaceae; g__Faecalibacterium; s__prausnitzii
362172	0.00238372	0.167082	0.571429	0	0	1.15385	k__Bacteria; p__Proteobacteria; c__Gammaproteobacteria; o__Pseudomonadales; f__Moraxellaceae; g__Acinetobacter; s__johnsonii
1111294	0.00244409	0.168627	564.743	351.294	4009.45	2211.49	k__Bacteria; p__Proteobacteria; c__Gammaproteobacteria; o__Enterobacteriales; f__Enterobacteriaceae; g__Escherichia; s__coli
589010	0.00244593	0.168627	36.0571	20.0588	0	95.9487	k__Bacteria; p__Proteobacteria; c__Betaproteobacteria; o__Neisseriales; f__Neisseriaceae; g__Vogesella; s__
591642	0.00249779	0.168627	7.45714	1.11765	0	38.0256	k__Bacteria; p__Firmicutes; c__Bacilli; o__Bacillales; f__Bacillaceae; g__Bacillus; s__flexus
157445	0.00246219	0.168627	1	1.05882	0	1.30769	k__Bacteria; p__Bacteroidetes; c__Bacteroidia; o__Bacteroidales; f__Prevotellaceae; g__Prevotella; s__
537219	0.00248766	0.168627	0.942857	0.588235	0	1.87179	k__Bacteria; p__Firmicutes; c__Clostridia; o__Clostridiales; f__; g__; s__
4333897	0.00241948	0.168627	0.428571	0.352941	3.72727	1.94872	k__Bacteria; p__Proteobacteria; c__Gammaproteobacteria; o__Enterobacteriales; f__Enterobacteriaceae; g__Escherichia; s__coli
807140	0.00247436	0.168627	0	0	0.545455	0.0769231	k__Bacteria; p__Firmicutes; c__Bacilli; o__Lactobacillales; f__Lactobacillaceae; g__Lactobacillus; s__ruminis
667570	0.00258127	0.170976	50.9429	21.5882	204.455	222.231	k__Bacteria; p__Proteobacteria; c__Gammaproteobacteria; o__Enterobacteriales; f__Enterobacteriaceae; g__Escherichia; s__coli
679245	0.00260956	0.170976	4.82857	1.88235	0	4.4359	k__Bacteria; p__Firmicutes; c__Bacilli; o__Lactobacillales; f__Lactobacillaceae; g__Lactobacillus; s__zeae
281015	0.00261256	0.170976	1.28571	0.117647	9.90909	7.12821	k__Bacteria; p__Proteobacteria; c__Gammaproteobacteria; o__Enterobacteriales; f__Enterobacteriaceae
592160	0.00256941	0.170976	0.828571	0.176471	0.272727	23.5385	k__Bacteria; p__Firmicutes; c__Bacilli; o__Lactobacillales; f__Lactobacillaceae; g__Lactobacillus; s__
303643	0.00260675	0.170976	0.342857	0	0	0	k__Bacteria; p__Proteobacteria; c__Alphaproteobacteria; o__Rhizobiales; f__Bradyrhizobiaceae; g__Bradyrhizobium; s__
4458775	0.00259668	0.170976	0.257143	0.0588235	0.454545	1.10256	k__Bacteria; p__Proteobacteria; c__Gammaproteobacteria; o__Enterobacteriales; f__Enterobacteriaceae; g__Escherichia; s__coli
210371	0.00284197	0.17749	35.1714	50.7059	20.7273	5.30769	k__Bacteria; p__Firmicutes; c__Clostridia; o__Clostridiales; f__Ruminococcaceae; g__Faecalibacterium; s__prausnitzii
365181	0.00272695	0.17749	10.1143	18.9412	25.7273	89.4359	k__Bacteria; p__Actinobacteria; c__Coriobacteriia; o__Coriobacteriales; f__Coriobacteriaceae; g__Collinsella; s__aerofaciens
569456	0.00280016	0.17749	5.34286	0.352941	0	13.1026	k__Bacteria; p__Proteobacteria; c__Gammaproteobacteria; o__Xanthomonadales; f__Xanthomonadaceae; g__Pseudoxanthomonas; s__indica
1104936	0.00274158	0.17749	4.28571	2	14.4545	19.5641	k__Bacteria; p__Proteobacteria; c__Gammaproteobacteria; o__Enterobacteriales; f__Enterobacteriaceae
193477	0.00279404	0.17749	4	3.64706	1.81818	2.10256	k__Bacteria; p__Firmicutes; c__Clostridia; o__Clostridiales
369827	0.00284918	0.17749	3.68571	0.882353	0	10.5385	k__Bacteria; p__Firmicutes; c__Clostridia; o__Clostridiales; f__Ruminococcaceae; g__; s__
1084045	0.00285047	0.17749	3.37143	4.47059	0	7.71795	k__Bacteria; p__Firmicutes; c__Bacilli; o__Bacillales; f__Planococcaceae; g__Lysinibacillus
306069	0.00283441	0.17749	0.457143	0	0	1.4359	k__Bacteria; p__Firmicutes; c__Bacilli; o__Bacillales; f__Paenibacillaceae; g__Brevibacillus
366716	0.00280548	0.17749	0.314286	0.235294	1.54545	0.769231	k__Bacteria; p__Firmicutes; c__Clostridia; o__Clostridiales; f__Lachnospiraceae; g__; s__
194326	0.00276636	0.17749	0.0571429	0.294118	1.09091	0	k__Bacteria; p__Firmicutes; c__Clostridia; o__Clostridiales; f__Ruminococcaceae; g__Faecalibacterium; s__prausnitzii
939892	0.00287304	0.178031	3.48571	21.9412	0	21.9231	k__Bacteria; p__Proteobacteria; c__Gammaproteobacteria; o__Oceanospirillales; f__Halomonadaceae; g__Halomonas; s__
4333020	0.00297182	0.183267	2.48571	0.647059	9.09091	12.9487	k__Bacteria; p__Proteobacteria; c__Gammaproteobacteria; o__Enterobacteriales; f__Enterobacteriaceae
197539	0.00303101	0.183383	117.257	144.176	0.909091	4.87179	k__Bacteria; p__Firmicutes; c__Clostridia; o__Clostridiales
584137	0.00304097	0.183383	7.77143	11.2353	5.54545	1.64103	k__Bacteria; p__Firmicutes; c__Clostridia; o__Clostridiales; f__Lachnospiraceae; g__; s__
408513	0.00300242	0.183383	6.62857	1.11765	0	13.1795	k__Bacteria; p__Firmicutes; c__Clostridia; o__Clostridiales; f__Ruminococcaceae; g__Oscillospira; s__
6118	0.0031152	0.183383	6.2	0.411765	0	25.4615	k__Bacteria; p__Proteobacteria; c__Alphaproteobacteria; o__Rickettsiales; f__Rickettsiaceae; g__Wolbachia; s__
804735	0.0031031	0.183383	4.51429	0.235294	0	8.28205	k__Bacteria; p__Actinobacteria; c__Actinobacteria; o__Actinomycetales; f__Brevibacteriaceae; g__Brevibacterium; s__aureum
195061	0.00303616	0.183383	1.6	0.0588235	0.181818	1.38462	k__Bacteria; p__Actinobacteria; c__Coriobacteriia; o__Coriobacteriales; f__Coriobacteriaceae; g__Adlercreutzia; s__
312586	0.00308726	0.183383	1.54286	3.82353	1.63636	0.871795	k__Bacteria; p__Firmicutes; c__Clostridia; o__Clostridiales; f__Lachnospiraceae; g__; s__
4375000	0.00313512	0.183383	1.02857	1.17647	15.5455	5.12821	k__Bacteria; p__Proteobacteria; c__Gammaproteobacteria; o__Enterobacteriales; f__Enterobacteriaceae; g__Escherichia; s__coli
873972	0.00314028	0.183383	1.02857	0.117647	0	2.38462	k__Bacteria; p__Proteobacteria; c__Gammaproteobacteria; o__Pseudomonadales; f__Moraxellaceae; g__Acinetobacter
177484	0.00314526	0.183383	0.685714	1	1.90909	5.5641	k__Bacteria; p__Firmicutes; c__Clostridia; o__Clostridiales; f__Veillonellaceae; g__Acidaminococcus; s__
566976	0.00312062	0.183383	0.0857143	0	0.636364	0.461538	k__Bacteria; p__Proteobacteria; c__Gammaproteobacteria; o__Enterobacteriales; f__Enterobacteriaceae; g__Escherichia; s__coli
194836	0.0030987	0.183383	0	0	0	0.615385	k__Bacteria; p__Firmicutes; c__Clostridia; o__Clostridiales; f__Ruminococcaceae; g__Faecalibacterium; s__prausnitzii
335256	0.00319185	0.185257	36.1714	8.41176	0	57.8718	k__Bacteria; p__Firmicutes; c__Bacilli; o__Lactobacillales; f__Streptococcaceae; g__Lactococcus; s__garvieae
4303853	0.00321945	0.186018	1.71429	0.117647	0	2.94872	k__Bacteria; p__Proteobacteria; c__Betaproteobacteria; o__Neisseriales; f__Neisseriaceae
819999	0.00324302	0.186539	15.0286	7.94118	85.7273	63.1795	k__Bacteria; p__Proteobacteria; c__Gammaproteobacteria; o__Enterobacteriales; f__Enterobacteriaceae
128382	0.00329934	0.188263	0.0285714	0	0.545455	0.025641	k__Bacteria; p__Firmicutes; c__Clostridia; o__Clostridiales; f__Veillonellaceae; g__Dialister; s__
1128244	0.00330235	0.188263	0.0285714	0	0.909091	0.0512821	k__Bacteria; p__Firmicutes; c__Bacilli; o__Lactobacillales; f__Lactobacillaceae; g__Lactobacillus; s__ruminis
4354486	0.00334026	0.189582	0.314286	0.235294	0.818182	0	k__Bacteria; p__Firmicutes; c__Clostridia; o__Clostridiales; f__Lachnospiraceae; g__Lachnospira; s__
369017	0.00336472	0.190035	4.94286	2.17647	0.636364	7.51282	k__Bacteria; p__Firmicutes; c__Clostridia; o__Clostridiales; f__Lachnospiraceae; g__Dorea; s__
186969	0.00337787	0.190035	4.2	0.764706	0.272727	2.51282	k__Bacteria; p__Firmicutes; c__Clostridia; o__Clostridiales; f__Lachnospiraceae; g__Coprococcus; s__
174605	0.00340997	0.191003	0.0571429	0.352941	0	0.025641	k__Bacteria; p__Firmicutes; c__Clostridia; o__Clostridiales; f__; g__; s__
178984	0.00343147	0.191315	0.114286	0.588235	1.45455	0.179487	k__Bacteria; p__Firmicutes; c__Clostridia; o__Clostridiales; f__Lachnospiraceae; g__Coprococcus; s__catus
587618	0.00344538	0.191315	0.0571429	0	0.636364	0.820513	k__Bacteria; p__Proteobacteria; c__Gammaproteobacteria; o__Enterobacteriales; f__Enterobacteriaceae
309720	0.00347148	0.191934	17.3143	6.58824	57.3636	12.6923	k__Bacteria; p__Firmicutes; c__Clostridia; o__Clostridiales; f__Ruminococcaceae; g__Faecalibacterium
178055	0.00352141	0.193859	7.14286	2.82353	0.181818	4.12821	k__Bacteria; p__Firmicutes; c__Clostridia; o__Clostridiales; f__Lachnospiraceae; g__[Ruminococcus]; s__
546876	0.00357251	0.194905	6.2	3.29412	0.818182	11.2564	k__Bacteria; p__Firmicutes; c__Clostridia; o__Clostridiales; f__Lachnospiraceae; g__Blautia; s__
3200278	0.003586	0.194905	1	1.11765	95.3636	4.5641	k__Bacteria; p__Firmicutes; c__Bacilli; o__Lactobacillales; f__Lactobacillaceae; g__Lactobacillus; s__ruminis
175441	0.00358307	0.194905	0.885714	0.882353	0.272727	0.102564	k__Bacteria; p__Firmicutes; c__Clostridia; o__Clostridiales; f__Ruminococcaceae; g__Faecalibacterium; s__prausnitzii
816470	0.00371345	0.197905	23.3429	21.5882	0	73.0256	k__Bacteria; p__Firmicutes; c__Bacilli; o__Bacillales; f__Bacillaceae; g__Bacillus; s__cereus
995960	0.00372461	0.197905	1.08571	0.294118	0	12.2308	k__Bacteria; p__Actinobacteria; c__Actinobacteria; o__Actinomycetales; f__Dermabacteraceae; g__Brachybacterium; s__
207262	0.00373376	0.197905	0.857143	1.64706	2.72727	3.35897	k__Bacteria; p__Firmicutes; c__Clostridia; o__Clostridiales; f__Lachnospiraceae; g__; s__
176008	0.0036952	0.197905	0.257143	0.0588235	0	0	k__Bacteria; p__Firmicutes; c__Clostridia; o__Clostridiales; f__Lachnospiraceae; g__Blautia; s__
1108656	0.00371478	0.197905	0.0571429	0	0.545455	0.358974	k__Bacteria; p__Proteobacteria; c__Gammaproteobacteria; o__Enterobacteriales; f__Enterobacteriaceae; g__Escherichia; s__coli
358100	0.00372741	0.197905	0.0571429	0.294118	0	0.025641	k__Bacteria; p__Firmicutes; c__Clostridia; o__Clostridiales; f__Lachnospiraceae
780650	0.00384338	0.202582	94.0571	22.8824	31.8182	53.3333	k__Bacteria; p__Firmicutes; c__Clostridia; o__Clostridiales; f__Clostridiaceae; g__; s__
292289	0.00386938	0.202582	23.2857	17.0588	200.909	74.3333	k__Bacteria; p__Proteobacteria; c__Gammaproteobacteria; o__Enterobacteriales; f__Enterobacteriaceae; g__Escherichia; s__coli
314996	0.00385402	0.202582	4.28571	8.11765	4.54545	1.76923	k__Bacteria; p__Firmicutes; c__Clostridia; o__Clostridiales; f__Lachnospiraceae; g__Coprococcus; s__eutactus
23652	0.00391546	0.203335	254.571	137.176	26.0909	0.102564	k__Bacteria; p__Elusimicrobia; c__Elusimicrobia; o__Elusimicrobiales; f__Elusimicrobiaceae; g__; s__
865469	0.00390777	0.203335	30.4857	21	54.3636	16.641	k__Bacteria; p__Proteobacteria; c__Gammaproteobacteria; o__Pasteurellales; f__Pasteurellaceae; g__Haemophilus; s__parainfluenzae
562376	0.00400462	0.207126	0.0285714	0	1	0.102564	k__Bacteria; p__Firmicutes; c__Clostridia; o__Clostridiales; f__Lachnospiraceae; g__Dorea; s__
368950	0.00404582	0.208417	8.94286	5.94118	1.27273	13.5128	k__Bacteria; p__Firmicutes; c__Clostridia; o__Clostridiales; f__Lachnospiraceae; g__Blautia; s__
368175	0.00408678	0.208849	31.1429	46.4706	60.3636	286.256	k__Bacteria; p__Actinobacteria; c__Coriobacteriia; o__Coriobacteriales; f__Coriobacteriaceae; g__Collinsella; s__aerofaciens
888396	0.00407183	0.208849	3	3	0	6.69231	k__Bacteria; p__Proteobacteria; c__Betaproteobacteria; o__Burkholderiales; f__Comamonadaceae; g__Variovorax; s__
4397200	0.00420202	0.213041	156.943	314.941	309	997.718	k__Bacteria; p__Bacteroidetes; c__Bacteroidia; o__Bacteroidales; f__Prevotellaceae; g__Prevotella; s__
190240	0.0041943	0.213041	0.0571429	0.0588235	0	0.307692	k__Bacteria; p__Firmicutes; c__Clostridia; o__Clostridiales; f__Lachnospiraceae; g__Coprococcus; s__
188329	0.00432683	0.217648	0.428571	0.823529	0.272727	0	k__Bacteria; p__Firmicutes; c__Clostridia; o__Clostridiales; f__Ruminococcaceae; g__Faecalibacterium; s__prausnitzii
179864	0.0043127	0.217648	0.257143	0.117647	0	0	k__Bacteria; p__Firmicutes; c__Clostridia; o__Clostridiales; f__Ruminococcaceae; g__Faecalibacterium; s__
176561	0.00438018	0.21905	0.914286	0	0	0.512821	k__Bacteria; p__Firmicutes; c__Clostridia; o__Clostridiales; f__Lachnospiraceae; g__Blautia; s__
276561	0.00438885	0.21905	0	21.7647	0	2.61538	k__Bacteria; p__Firmicutes; c__Clostridia; o__Clostridiales; f__Ruminococcaceae; g__; s__
347138	0.00443848	0.220668	111.114	17.6471	25.5455	315.282	k__Bacteria; p__Bacteroidetes; c__Bacteroidia; o__Bacteroidales; f__Prevotellaceae; g__Prevotella; s__stercorea
1076587	0.00454896	0.222297	32.7714	19.7647	12.0909	46	k__Bacteria; p__Firmicutes; c__Clostridia; o__Clostridiales; f__Lachnospiraceae; g__Dorea; s__formicigenerans
571689	0.00454998	0.222297	31	2.35294	0	14.1538	k__Bacteria; p__Cyanobacteria; c__4C0d-2; o__YS2; f__; g__; s__
157424	0.00456015	0.222297	26.8286	10.9412	0	41	k__Bacteria; p__Firmicutes; c__Clostridia; o__Clostridiales; f__Veillonellaceae; g__Phascolarctobacterium; s__
366986	0.00462005	0.222297	4.42857	1.05882	0.272727	3.53846	k__Bacteria; p__Firmicutes; c__Clostridia; o__Clostridiales; f__Lachnospiraceae; g__Coprococcus; s__
341920	0.00452635	0.222297	0.857143	0.588235	0.818182	0.102564	k__Bacteria; p__Firmicutes; c__Clostridia; o__Clostridiales; f__Ruminococcaceae; g__Faecalibacterium; s__prausnitzii
559204	0.00462721	0.222297	0.657143	0.0588235	4.81818	2.92308	k__Bacteria; p__Proteobacteria; c__Gammaproteobacteria; o__Enterobacteriales; f__Enterobacteriaceae; g__Klebsiella; s__
797229	0.00458537	0.222297	0.628571	0.352941	2.45455	2.51282	k__Bacteria; p__Proteobacteria; c__Gammaproteobacteria; o__Enterobacteriales; f__Enterobacteriaceae; g__Escherichia; s__coli
4361768	0.00459407	0.222297	0.114286	1	19.2727	2.53846	k__Bacteria; p__Actinobacteria; c__Coriobacteriia; o__Coriobacteriales; f__Coriobacteriaceae; g__; s__
1679707	0.00459764	0.222297	0.0571429	0	0.272727	0.025641	k__Bacteria; p__Firmicutes; c__Clostridia; o__Clostridiales; f__Lachnospiraceae; g__Lachnospira; s__
197022	0.00466082	0.223076	4.02857	2.17647	0.636364	1.64103	k__Bacteria; p__Firmicutes; c__Clostridia; o__Clostridiales; f__Lachnospiraceae; g__Coprococcus; s__
2220494	0.00470368	0.22429	108.714	19.3529	32.0909	473	k__Bacteria; p__Bacteroidetes; c__Bacteroidia; o__Bacteroidales; f__Prevotellaceae; g__Prevotella; s__stercorea
530928	0.00478241	0.226666	14.2571	25.3529	0	57.2564	k__Bacteria; p__Firmicutes; c__Clostridia; o__Clostridiales; f__Ruminococcaceae; g__Ruminococcus; s__
302932	0.00478892	0.226666	10.4286	4.64706	0.545455	3.46154	k__Bacteria; p__Firmicutes; c__Clostridia; o__Clostridiales; f__Clostridiaceae; g__SMB53; s__
903158	0.00480651	0.226666	0.971429	0.117647	0	8.74359	k__Bacteria; p__Actinobacteria; c__Actinobacteria; o__Actinomycetales; f__Dermabacteraceae; g__Brachybacterium; s__conglomeratum
355975	0.00482439	0.226676	2.02857	1.35294	1.18182	0.230769	k__Bacteria; p__Firmicutes; c__Clostridia; o__Clostridiales; f__Lachnospiraceae; g__Lachnospira; s__
813217	0.00490777	0.228751	66.7143	29.0588	419	280.205	k__Bacteria; p__Proteobacteria; c__Gammaproteobacteria; o__Enterobacteriales; f__Enterobacteriaceae
553080	0.00492206	0.228751	22.4	20.0588	7.72727	29.3077	k__Bacteria; p__Firmicutes; c__Clostridia; o__Clostridiales; f__Ruminococcaceae; g__; s__
4427030	0.00491174	0.228751	4.14286	3.17647	5.36364	2.38462	k__Bacteria; p__Proteobacteria; c__Gammaproteobacteria; o__Pasteurellales; f__Pasteurellaceae; g__Haemophilus; s__parainfluenzae
525215	0.00501716	0.232329	167.886	254.294	136.818	32.8974	k__Bacteria; p__Firmicutes; c__Clostridia; o__Clostridiales; f__Ruminococcaceae; g__Faecalibacterium; s__prausnitzii
2072645	0.00505441	0.233212	40.3714	30.9412	383.636	127.128	k__Bacteria; p__Proteobacteria; c__Gammaproteobacteria; o__Enterobacteriales; f__Enterobacteriaceae; g__Escherichia; s__coli
325419	0.00507918	0.233515	16.3143	8.23529	6	13.3333	k__Bacteria; p__Firmicutes; c__Clostridia; o__Clostridiales; f__Clostridiaceae; g__Clostridium; s__celatum
1147868	0.00513158	0.235081	0	0	1.81818	0.25641	k__Bacteria; p__Firmicutes; c__Bacilli; o__Lactobacillales; f__Lactobacillaceae; g__Lactobacillus; s__ruminis
1078587	0.00539365	0.235663	63.0857	30.9412	22.9091	95.2821	k__Bacteria; p__Firmicutes; c__Clostridia; o__Clostridiales; f__Lachnospiraceae; g__Blautia; s__
4345821	0.00534591	0.235663	23.3429	5.11765	0.272727	15.4872	k__Bacteria; p__Bacteroidetes; c__Bacteroidia; o__Bacteroidales; f__Bacteroidaceae; g__Bacteroides; s__fragilis
572750	0.00521123	0.235663	10.0571	1.23529	36.0909	41.8718	k__Bacteria; p__Proteobacteria; c__Gammaproteobacteria; o__Enterobacteriales; f__Enterobacteriaceae
318190	0.00523154	0.235663	8.74286	17.8824	18	33.1538	k__Bacteria; p__Firmicutes; c__Clostridia; o__Clostridiales; f__Ruminococcaceae; g__Butyricicoccus; s__pullicaecorum
232900	0.005435	0.235663	4.62857	1.35294	0.181818	4.4359	k__Bacteria; p__Actinobacteria; c__Coriobacteriia; o__Coriobacteriales; f__Coriobacteriaceae; g__; s__
182758	0.00541661	0.235663	3.85714	3.35294	289.364	22.359	k__Bacteria; p__Firmicutes; c__Bacilli; o__Lactobacillales; f__Lactobacillaceae; g__Lactobacillus; s__ruminis
328544	0.0053279	0.235663	2.82857	3.64706	0.636364	0.435897	k__Bacteria; p__Firmicutes; c__Clostridia; o__Clostridiales; f__Ruminococcaceae; g__Faecalibacterium
325650	0.00532841	0.235663	2.6	0.117647	0	4.30769	k__Bacteria; p__Firmicutes; c__Bacilli; o__Lactobacillales; f__Streptococcaceae; g__Lactococcus; s__garvieae
173996	0.00541961	0.235663	2.42857	2.23529	0	2.69231	k__Bacteria; p__Firmicutes; c__Clostridia; o__Clostridiales; f__Lachnospiraceae; g__Roseburia
180473	0.00538663	0.235663	1.05714	10.1176	0.181818	0.230769	k__Bacteria; p__Firmicutes; c__Clostridia; o__Clostridiales; f__Ruminococcaceae; g__Faecalibacterium; s__prausnitzii
2018038	0.00537045	0.235663	0.942857	1.82353	0.363636	0.025641	k__Bacteria; p__Firmicutes; c__Clostridia; o__Clostridiales; f__Ruminococcaceae; g__Faecalibacterium; s__prausnitzii
179644	0.00541807	0.235663	0.714286	0.647059	0.818182	0.0512821	k__Bacteria; p__Firmicutes; c__Clostridia; o__Clostridiales; f__Ruminococcaceae; g__Faecalibacterium; s__prausnitzii
174043	0.00524789	0.235663	0.285714	0	0	0.0512821	k__Bacteria; p__Firmicutes; c__Clostridia; o__Clostridiales; f__Lachnospiraceae; g__Blautia; s__
289709	0.00518191	0.235663	0.0285714	0.0588235	0.909091	0.307692	k__Bacteria; p__Proteobacteria; c__Gammaproteobacteria; o__Enterobacteriales; f__Enterobacteriaceae; g__Escherichia; s__coli
4328189	0.00522272	0.235663	0.0285714	0	0	0.333333	k__Bacteria; p__Proteobacteria; c__Gammaproteobacteria; o__Enterobacteriales; f__Enterobacteriaceae; g__Escherichia; s__coli
2365946	0.00543825	0.235663	0.0285714	0.235294	0.0909091	0	k__Bacteria; p__Firmicutes; c__Clostridia; o__Clostridiales; f__Lachnospiraceae; g__; s__
291648	0.00547882	0.236622	0.0285714	0.529412	0.272727	0	k__Bacteria; p__Firmicutes; c__Clostridia; o__Clostridiales; f__Ruminococcaceae; g__Faecalibacterium; s__prausnitzii
197402	0.00558075	0.238691	2.6	1.29412	0	1.87179	k__Bacteria; p__Firmicutes; c__Clostridia; o__Clostridiales; f__Lachnospiraceae; g__Blautia; s__
158839	0.00558254	0.238691	2.57143	0.882353	0	6.89744	k__Bacteria; p__Bacteroidetes; c__Bacteroidia; o__Bacteroidales; f__Bacteroidaceae; g__Bacteroides; s__
365574	0.00557293	0.238691	1.88571	0.647059	0	2.10256	k__Bacteria; p__Firmicutes; c__Clostridia; o__Clostridiales; f__Lachnospiraceae; g__Blautia; s__
922761	0.00569427	0.2413	31.1429	10.4118	115.545	130.205	k__Bacteria; p__Proteobacteria; c__Gammaproteobacteria; o__Enterobacteriales; f__Enterobacteriaceae
1088265	0.00568166	0.2413	9.25714	4.47059	0	21.641	k__Bacteria; p__Actinobacteria; c__Actinobacteria; o__Actinomycetales; f__Propionibacteriaceae; g__Propionibacterium; s__acnes
188625	0.0057	0.2413	1.65714	0.882353	0	0.410256	k__Bacteria; p__Firmicutes; c__Clostridia; o__Clostridiales; f__Lachnospiraceae; g__Coprococcus; s__
174943	0.00572671	0.241633	7.05714	8.35294	7.90909	1.61538	k__Bacteria; p__Firmicutes; c__Clostridia; o__Clostridiales; f__Ruminococcaceae; g__Faecalibacterium; s__prausnitzii
216324	0.00586839	0.246799	1.25714	0	0	2.10256	k__Bacteria; p__Proteobacteria; c__Gammaproteobacteria; o__Pseudomonadales; f__Moraxellaceae; g__Acinetobacter; s__johnsonii
584571	0.00589885	0.24727	0.0571429	0	0.0909091	11.8462	k__Bacteria; p__Firmicutes; c__Bacilli; o__Lactobacillales; f__Lactobacillaceae; g__Lactobacillus; s__
195052	0.0059235	0.247494	0.771429	0.176471	2	0.025641	k__Bacteria; p__Firmicutes; c__Clostridia; o__Clostridiales; f__Lachnospiraceae; g__Lachnospira; s__
2529285	0.00623954	0.251681	10.6857	5.11765	83.5455	41.8718	k__Bacteria; p__Proteobacteria; c__Gammaproteobacteria; o__Enterobacteriales; f__Enterobacteriaceae; g__Klebsiella; s__
514512	0.0060904	0.251681	4.85714	3.47059	4.27273	1.79487	k__Bacteria; p__Bacteroidetes; c__Bacteroidia; o__Bacteroidales; f__Prevotellaceae; g__Prevotella; s__copri
518033	0.00605961	0.251681	2.62857	0.764706	0	2.38462	k__Bacteria; p__Firmicutes; c__Bacilli; o__Lactobacillales; f__Lactobacillaceae; g__Lactobacillus; s__zeae
195548	0.00621502	0.251681	2.34286	0.647059	0.0909091	1.20513	k__Bacteria; p__Firmicutes; c__Clostridia; o__Clostridiales; f__Lachnospiraceae; g__Coprococcus; s__
299851	0.00621643	0.251681	1.85714	0.470588	5.63636	6.02564	k__Bacteria; p__Proteobacteria; c__Gammaproteobacteria; o__Enterobacteriales; f__Enterobacteriaceae; g__Escherichia; s__coli
680608	0.00613441	0.251681	1.62857	0.411765	0	6.89744	k__Bacteria; p__Firmicutes; c__Bacilli; o__Bacillales; f__Bacillaceae; g__Bacillus; s__flexus
348642	0.0061279	0.251681	1.02857	1	10.1818	3.48718	k__Bacteria; p__Firmicutes; c__Clostridia; o__Clostridiales; f__Lachnospiraceae; g__[Ruminococcus]; s__gnavus
581782	0.00607853	0.251681	0.885714	0.529412	5.09091	3.25641	k__Bacteria; p__Proteobacteria; c__Gammaproteobacteria; o__Enterobacteriales; f__Enterobacteriaceae; g__Escherichia; s__coli
158775	0.00622796	0.251681	0.742857	0.882353	0	1.94872	k__Bacteria; p__Bacteroidetes; c__Bacteroidia; o__Bacteroidales; f__Prevotellaceae; g__Prevotella; s__
188753	0.00615395	0.251681	0.628571	0	0.0909091	1.28205	k__Bacteria; p__Firmicutes; c__Clostridia; o__Clostridiales; f__Lachnospiraceae; g__Blautia; s__
361186	0.00623276	0.251681	0.571429	0	0	0.641026	k__Bacteria; p__Firmicutes; c__Clostridia; o__Clostridiales; f__Lachnospiraceae; g__Blautia; s__
332185	0.00652438	0.260711	6.25714	7.05882	6	1.74359	k__Bacteria; p__Firmicutes; c__Clostridia; o__Clostridiales; f__Lachnospiraceae
593376	0.00651389	0.260711	6.17143	3.05882	0.545455	63.5641	k__Bacteria; p__Firmicutes; c__Bacilli; o__Lactobacillales; f__Lactobacillaceae; g__Lactobacillus; s__delbrueckii
404720	0.00649872	0.260711	0.485714	0.235294	0	2.69231	k__Bacteria; p__Actinobacteria; c__Actinobacteria; o__Actinomycetales; f__Microbacteriaceae
1086274	0.00668109	0.261076	433.457	241.294	370.364	262.897	k__Bacteria; p__Proteobacteria; c__Gammaproteobacteria; o__Pasteurellales; f__Pasteurellaceae
837366	0.0066463	0.261076	8.34286	0.529412	0	9.64103	k__Bacteria; p__Proteobacteria; c__Gammaproteobacteria; o__Vibrionales; f__Vibrionaceae
180227	0.00664331	0.261076	3.62857	0.823529	0	2.23077	k__Bacteria; p__Firmicutes; c__Clostridia; o__Clostridiales; f__Lachnospiraceae; g__Dorea; s__
303204	0.00661514	0.261076	1.34286	0.235294	0	2.35897	k__Bacteria; p__Firmicutes; c__Bacilli; o__Lactobacillales; f__Streptococcaceae; g__Lactococcus; s__garvieae
198824	0.00659278	0.261076	0.942857	0.117647	0	0.461538	k__Bacteria; p__Firmicutes; c__Clostridia; o__Clostridiales; f__Lachnospiraceae; g__[Ruminococcus]; s__
174143	0.00669633	0.261076	0.2	0.411765	8.36364	0.153846	k__Bacteria; p__Firmicutes; c__Clostridia; o__Clostridiales; f__Lachnospiraceae; g__; s__
236821	0.00666383	0.261076	0.171429	0.0588235	1.18182	1.58974	k__Bacteria; p__Proteobacteria; c__Gammaproteobacteria; o__Enterobacteriales; f__Enterobacteriaceae
187099	0.00667151	0.261076	0	0.647059	0.181818	0	k__Bacteria; p__Firmicutes; c__Clostridia; o__Clostridiales; f__Lachnospiraceae
1656781	0.00679818	0.261845	6.85714	30.5294	119	544.564	k__Bacteria; p__Bacteroidetes; c__Bacteroidia; o__Bacteroidales; f__Prevotellaceae; g__Prevotella; s__
346085	0.00681583	0.261845	5.14286	2.47059	0	10.7179	k__Bacteria; p__Proteobacteria; c__Alphaproteobacteria; o__Caulobacterales; f__Caulobacteraceae; g__Brevundimonas; s__diminuta
552376	0.00679882	0.261845	0.942857	0.176471	5.81818	6.10256	k__Bacteria; p__Proteobacteria; c__Gammaproteobacteria; o__Enterobacteriales; f__Enterobacteriaceae
574021	0.00681587	0.261845	0.2	0	0	3	k__Bacteria; p__Firmicutes; c__Bacilli; o__Lactobacillales; f__Lactobacillaceae; g__Lactobacillus; s__
334555	0.00681815	0.261845	0.142857	0	0	1.64103	k__Bacteria; p__Firmicutes; c__Bacilli; o__Bacillales; f__Planococcaceae; g__Rummeliibacillus; s__
509383	0.00700751	0.268315	11.3143	15.1176	8.27273	2.66667	k__Bacteria; p__Firmicutes; c__Clostridia; o__Clostridiales; f__Lachnospiraceae; g__; s__
567875	0.00712739	0.271285	7.25714	10.6471	6.36364	0.923077	k__Bacteria; p__Firmicutes; c__Clostridia; o__Clostridiales; f__Lachnospiraceae; g__; s__
1838560	0.00712148	0.271285	0.228571	0	0	0	k__Bacteria; p__Firmicutes; c__Clostridia; o__Clostridiales; f__Clostridiaceae; g__; s__
509047	0.0071728	0.272206	1.17143	0.647059	0	2.74359	k__Bacteria; p__Proteobacteria; c__Alphaproteobacteria; o__Caulobacterales; f__Caulobacteraceae; g__Brevundimonas; s__diminuta
735769	0.00719792	0.272353	26.4	6.17647	0.454545	127.59	k__Bacteria; p__Cyanobacteria; c__Chloroplast; o__Streptophyta; f__; g__; s__
322737	0.00726016	0.2739	3.82857	1.47059	233.455	20.0769	k__Bacteria; p__Firmicutes; c__Bacilli; o__Lactobacillales; f__Lactobacillaceae; g__Lactobacillus; s__ruminis
558264	0.00736223	0.275041	142.257	21.4706	0.0909091	411.333	k__Bacteria; p__Proteobacteria; c__Betaproteobacteria; o__Burkholderiales; f__Alcaligenaceae; g__Achromobacter; s__
914235	0.00735445	0.275041	2	0.235294	0	3.61538	k__Bacteria; p__Actinobacteria; c__Actinobacteria; o__Actinomycetales; f__Brevibacteriaceae; g__Brevibacterium; s__aureum
132829	0.00737352	0.275041	0.142857	0.235294	8.54545	1.33333	k__Bacteria; p__Firmicutes; c__Bacilli; o__Lactobacillales; f__Lactobacillaceae; g__Lactobacillus; s__ruminis
287781	0.00737616	0.275041	0	0	0	96.7179	k__Bacteria; p__Cyanobacteria; c__4C0d-2; o__YS2; f__; g__; s__
590825	0.00747001	0.277733	0.428571	0.0588235	0	5.23077	k__Bacteria; p__Proteobacteria; c__Gammaproteobacteria; o__Oceanospirillales; f__Oceanospirillaceae; g__Marinomonas; s__primoryensis
791522	0.00749715	0.277936	39.7429	10.2941	52.4545	24.4615	k__Bacteria; p__Firmicutes; c__Clostridia; o__Clostridiales; f__Lachnospiraceae; g__; s__
558170	0.00751991	0.277977	19.6857	3.64706	0.181818	48.1538	k__Bacteria; p__Proteobacteria; c__Betaproteobacteria; o__Burkholderiales; f__Comamonadaceae; g__Comamonas; s__
745736	0.00758813	0.279692	5.6	22.2941	0	25.1026	k__Bacteria; p__Proteobacteria; c__Gammaproteobacteria; o__Oceanospirillales; f__Halomonadaceae; g__Halomonas
359650	0.00771357	0.280517	22.2857	25.8235	10.0909	4.92308	k__Bacteria; p__Firmicutes; c__Clostridia; o__Clostridiales; f__Ruminococcaceae; g__Faecalibacterium; s__prausnitzii
184922	0.00771985	0.280517	3.57143	1.58824	0.454545	2.17949	k__Bacteria; p__Firmicutes; c__Clostridia; o__Clostridiales; f__Veillonellaceae; g__Dialister; s__
337729	0.00764439	0.280517	2.34286	1.23529	0	4.87179	k__Bacteria; p__Firmicutes; c__Clostridia; o__Clostridiales; f__Lachnospiraceae; g__Blautia; s__
814442	0.00769953	0.280517	1.48571	0.705882	11	6	k__Bacteria; p__Proteobacteria; c__Gammaproteobacteria; o__Enterobacteriales; f__Enterobacteriaceae
305982	0.00770471	0.280517	0.714286	0.117647	3	2.48718	k__Bacteria; p__Proteobacteria; c__Gammaproteobacteria; o__Enterobacteriales; f__Enterobacteriaceae
174304	0.00782523	0.283543	5.31429	4.11765	1.54545	0.410256	k__Bacteria; p__Firmicutes; c__Clostridia; o__Clostridiales; f__Ruminococcaceae; g__Faecalibacterium; s__prausnitzii
212359	0.00788033	0.284735	5.05714	5.11765	3.18182	0.74359	k__Bacteria; p__Firmicutes; c__Clostridia; o__Clostridiales; f__Lachnospiraceae; g__; s__
102222	0.00793516	0.285911	1.37143	0	0	4.64103	k__Bacteria; p__Firmicutes; c__Bacilli; o__Lactobacillales; f__Lactobacillaceae; g__Pediococcus; s__acidilactici
1029949	0.00797876	0.286677	7.37143	4.23529	4.72727	1.02564	k__Bacteria; p__Firmicutes; c__Clostridia; o__Clostridiales; f__Lachnospiraceae; g__Lachnospira; s__
363794	0.00808112	0.289543	9.02857	20.3529	21.0909	66.1026	k__Bacteria; p__Actinobacteria; c__Coriobacteriia; o__Coriobacteriales; f__Coriobacteriaceae; g__Collinsella; s__aerofaciens
164259	0.0081334	0.289798	21.1143	8.88235	0	30.6667	k__Bacteria; p__Firmicutes; c__Clostridia; o__Clostridiales; f__Veillonellaceae; g__Phascolarctobacterium; s__
158632	0.00812787	0.289798	0.0571429	0.0588235	0	0.615385	k__Bacteria; p__Firmicutes; c__Clostridia; o__Clostridiales; f__Ruminococcaceae; g__Faecalibacterium; s__prausnitzii
336133	0.00826663	0.292917	1.94286	0.823529	0.272727	2.38462	k__Bacteria; p__Firmicutes; c__Clostridia; o__Clostridiales; f__Lachnospiraceae; g__Blautia; s__
547304	0.00826373	0.292917	0	0	0.636364	0.179487	k__Bacteria; p__Proteobacteria; c__Gammaproteobacteria; o__Enterobacteriales; f__Enterobacteriaceae; g__Klebsiella; s__
130103	0.0083218	0.293252	1.28571	0.647059	0	1.17949	k__Bacteria; p__Firmicutes; c__Clostridia; o__Clostridiales; f__Lachnospiraceae; g__Dorea; s__
2445338	0.00831017	0.293252	0.0571429	0	2.54545	0.179487	k__Bacteria; p__Proteobacteria; c__Gammaproteobacteria; o__Enterobacteriales; f__Enterobacteriaceae; g__Escherichia; s__coli
185759	0.00836214	0.293866	0.0285714	0.117647	0.0909091	0.358974	k__Bacteria; p__Firmicutes; c__Clostridia; o__Clostridiales; f__Lachnospiraceae; g__Blautia; s__
688934	0.00841117	0.294782	4.02857	1.05882	10.7273	15.3333	k__Bacteria; p__Proteobacteria; c__Gammaproteobacteria; o__Enterobacteriales; f__Enterobacteriaceae; g__Serratia; s__marcescens
510136	0.00864132	0.296369	4.8	4.76471	0	7.92308	k__Bacteria; p__Bacteroidetes; c__Bacteroidia; o__Bacteroidales; f__Prevotellaceae; g__Prevotella; s__
288283	0.00862745	0.296369	4.48571	0.529412	0	5.02564	k__Bacteria; p__Proteobacteria; c__Alphaproteobacteria; o__Caulobacterales; f__Caulobacteraceae
1861639	0.00853621	0.296369	0.8	0.235294	0	1.38462	k__Bacteria; p__Firmicutes; c__Clostridia; o__Clostridiales; f__Lachnospiraceae; g__Blautia; s__
584580	0.00852906	0.296369	0.457143	0	0	1.15385	k__Bacteria; p__Proteobacteria; c__Betaproteobacteria; o__Burkholderiales; f__Comamonadaceae; g__Comamonas; s__
807795	0.0085319	0.296369	0.0571429	0	0.909091	9.71795	k__Bacteria; p__Firmicutes; c__Bacilli; o__Lactobacillales; f__Lactobacillaceae; g__Lactobacillus; s__
250395	0.00861311	0.296369	0.0285714	0	5.18182	0.461538	k__Bacteria; p__Firmicutes; c__Bacilli; o__Lactobacillales; f__Lactobacillaceae; g__Lactobacillus; s__ruminis
197649	0.00855599	0.296369	0	0.176471	0.363636	0	k__Bacteria; p__Firmicutes; c__Clostridia; o__Clostridiales; f__Lachnospiraceae; g__Lachnospira; s__
39443	0.00858341	0.296369	0	0.0588235	0.363636	0	k__Bacteria; p__TM7; c__TM7-3; o__CW040; f__F16; g__; s__
194727	0.00868026	0.296911	0.742857	0.294118	0	0.025641	k__Bacteria; p__Firmicutes; c__Clostridia; o__Clostridiales; f__Lachnospiraceae; g__Lachnospira; s__
193666	0.00890636	0.29779	3.31429	0.705882	0.909091	3.66667	k__Bacteria; p__Firmicutes; c__Clostridia; o__Clostridiales; f__Lachnospiraceae; g__Blautia; s__
198184	0.00879353	0.29779	2.71429	0.882353	0	1.58974	k__Bacteria; p__Firmicutes; c__Clostridia; o__Clostridiales; f__Ruminococcaceae; g__Ruminococcus; s__
11054	0.00887698	0.29779	2.6	0.235294	0	8.15385	k__Bacteria; p__Proteobacteria; c__Epsilonproteobacteria; o__Campylobacterales; f__Helicobacteraceae; g__Helicobacter
591671	0.0088222	0.29779	2.17143	0.647059	0.454545	3.30769	k__Bacteria; p__Firmicutes; c__Clostridia; o__Clostridiales; f__Lachnospiraceae; g__Dorea; s__
187212	0.00886034	0.29779	1.11429	0.176471	0	0.589744	k__Bacteria; p__Firmicutes; c__Clostridia; o__Clostridiales; f__Lachnospiraceae; g__Coprococcus; s__
3829957	0.00885478	0.29779	0.2	0.294118	0.909091	1.41026	k__Bacteria; p__Proteobacteria; c__Gammaproteobacteria; o__Enterobacteriales; f__Enterobacteriaceae; g__Escherichia; s__coli
144814	0.00877086	0.29779	0	0	0.363636	0.128205	k__Bacteria; p__Proteobacteria; c__Gammaproteobacteria; o__Enterobacteriales; f__Enterobacteriaceae
356030	0.00891489	0.29779	0	0.0588235	0.181818	0	k__Bacteria; p__Firmicutes; c__Clostridia; o__Clostridiales; f__Lachnospiraceae; g__; s__
199034	0.00891489	0.29779	0	0.0588235	0.181818	0	k__Bacteria; p__Firmicutes; c__Clostridia; o__Clostridiales; f__Lachnospiraceae; g__; s__
4334844	0.0089664	0.297884	87.4571	90.9412	3.54545	13.8974	k__Bacteria; p__Firmicutes; c__Clostridia; o__Clostridiales
360761	0.00904335	0.297884	12.8571	2.94118	0	31.9231	k__Bacteria; p__Firmicutes; c__Clostridia; o__Clostridiales; f__Ruminococcaceae; g__; s__
342666	0.0090215	0.297884	10.8286	4.52941	5.63636	7.74359	k__Bacteria; p__Firmicutes; c__Clostridia; o__Clostridiales; f__Clostridiaceae; g__Clostridium; s__celatum
191442	0.0089741	0.297884	3.45714	1.58824	0.454545	0.692308	k__Bacteria; p__Firmicutes; c__Clostridia; o__Clostridiales; f__Ruminococcaceae; g__Faecalibacterium; s__
145801	0.00902372	0.297884	1.45714	0.352941	0	2.71795	k__Bacteria; p__Firmicutes; c__Erysipelotrichi; o__Erysipelotrichales; f__Erysipelotrichaceae; g__Clostridium; s__saccharogumia
355630	0.00905704	0.297884	0.142857	0.588235	0.272727	0.0769231	k__Bacteria; p__Firmicutes; c__Clostridia; o__Clostridiales; f__Lachnospiraceae; g__; s__
581048	0.00915134	0.298529	659.286	430.588	140.182	0.153846	k__Bacteria; p__Elusimicrobia; c__Elusimicrobia; o__Elusimicrobiales; f__Elusimicrobiaceae; g__; s__
4406814	0.00916975	0.298529	27.7714	21.5294	0	0.666667	k__Bacteria; p__Firmicutes; c__Clostridia; o__Clostridiales
243185	0.00915542	0.298529	3.22857	1.05882	12.0909	12.4872	k__Bacteria; p__Proteobacteria; c__Gammaproteobacteria; o__Enterobacteriales; f__Enterobacteriaceae
357168	0.00913477	0.298529	1.22857	0.352941	0.181818	1.35897	k__Bacteria; p__Firmicutes; c__Clostridia; o__Clostridiales; f__Lachnospiraceae; g__Blautia; s__
292041	0.00924627	0.2995	7.74286	19	3.45455	2.69231	k__Bacteria; p__Bacteroidetes; c__Bacteroidia; o__Bacteroidales; f__Prevotellaceae; g__Prevotella; s__copri
656517	0.0092448	0.2995	0.571429	0	0.0909091	3.17949	k__Bacteria; p__Proteobacteria; c__Gammaproteobacteria; o__Enterobacteriales; f__Enterobacteriaceae; g__Sodalis; s__
163421	0.00939842	0.303661	0.2	0.0588235	3.63636	0.974359	k__Bacteria; p__Proteobacteria; c__Gammaproteobacteria; o__Enterobacteriales; f__Enterobacteriaceae
179279	0.00964824	0.31095	0.285714	0.823529	4.81818	0.974359	k__Bacteria; p__Firmicutes; c__Clostridia; o__Clostridiales; f__Lachnospiraceae; g__[Ruminococcus]; s__gnavus
4457268	0.00973088	0.312045	1.82857	0.470588	5.18182	5.30769	k__Bacteria; p__Proteobacteria; c__Gammaproteobacteria; o__Enterobacteriales; f__Enterobacteriaceae; g__Escherichia; s__coli
176507	0.00972341	0.312045	1.74286	2.76471	0.909091	0.230769	k__Bacteria; p__Firmicutes; c__Clostridia; o__Clostridiales; f__Ruminococcaceae; g__Faecalibacterium; s__prausnitzii
581201	0.00976916	0.312491	4	0.294118	0	0.0769231	k__Bacteria; p__Firmicutes; c__Clostridia; o__Clostridiales; f__Ruminococcaceae; g__; s__
311173	0.00982597	0.313526	8.08571	4.70588	0	14.4872	k__Bacteria; p__Proteobacteria; c__Epsilonproteobacteria; o__Campylobacterales; f__Helicobacteraceae; g__Helicobacter; s__pullorum
1083508	0.0099212	0.31578	3.77143	2.82353	0.0909091	9.97436	k__Bacteria; p__Proteobacteria; c__Gammaproteobacteria; o__Xanthomonadales; f__Xanthomonadaceae; g__Stenotrophomonas; s__
347529	0.0100918	0.320414	4.54286	3.05882	1.27273	3.33333	k__Bacteria; p__Firmicutes; c__Bacilli; o__Turicibacterales; f__Turicibacteraceae; g__Turicibacter; s__
1107027	0.0101372	0.321062	26.7429	23.4118	1986.82	203.026	k__Bacteria; p__Firmicutes; c__Bacilli; o__Lactobacillales; f__Lactobacillaceae; g__Lactobacillus; s__ruminis
180509	0.0101852	0.321549	4.31429	0.705882	0	1.20513	k__Bacteria; p__Firmicutes; c__Clostridia; o__Clostridiales; f__Ruminococcaceae; g__Ruminococcus; s__bromii
196106	0.0102027	0.321549	1.08571	0.823529	0	1.30769	k__Bacteria; p__Firmicutes; c__Clostridia; o__Clostridiales; f__Lachnospiraceae; g__Blautia; s__obeum
4375080	0.0102495	0.322232	8.94286	6.88235	8.63636	4.66667	k__Bacteria; p__Proteobacteria; c__Gammaproteobacteria; o__Pasteurellales; f__Pasteurellaceae; g__Haemophilus; s__parainfluenzae
196898	0.0102985	0.322979	22.4857	23.7647	9.81818	3.79487	k__Bacteria; p__Firmicutes; c__Clostridia; o__Clostridiales; f__Ruminococcaceae; g__Faecalibacterium; s__prausnitzii
1663575	0.0103477	0.323732	0	0.0588235	0.454545	0.0769231	k__Bacteria; p__Proteobacteria; c__Gammaproteobacteria; o__Enterobacteriales; f__Enterobacteriaceae; g__Escherichia; s__coli
514523	0.0105642	0.328585	22.2	32.4118	12.0909	2.87179	k__Bacteria; p__Firmicutes; c__Clostridia; o__Clostridiales; f__Ruminococcaceae; g__Faecalibacterium; s__prausnitzii
199147	0.0105797	0.328585	2.85714	0.882353	0.727273	4.84615	k__Bacteria; p__Firmicutes; c__Clostridia; o__Clostridiales; f__Lachnospiraceae; g__Blautia; s__
171518	0.0105747	0.328585	0.371429	0.0588235	4.36364	1.33333	k__Bacteria; p__Proteobacteria; c__Gammaproteobacteria; o__Enterobacteriales; f__Enterobacteriaceae; g__Klebsiella; s__
365891	0.0106468	0.329378	47.6286	33.2353	0.454545	5.79487	k__Bacteria; p__Firmicutes; c__Clostridia; o__Clostridiales; f__Lachnospiraceae; g__Roseburia; s__
4244333	0.0107266	0.329378	19.6	2.05882	5.18182	76.2051	k__Bacteria; p__Bacteroidetes; c__Bacteroidia; o__Bacteroidales; f__Prevotellaceae; g__Prevotella; s__stercorea
290686	0.0107107	0.329378	13.5429	0.941176	0	0.25641	k__Bacteria; p__Verrucomicrobia; c__Opitutae; o__[Cerasicoccales]; f__[Cerasicoccaceae]; g__; s__
194947	0.0106808	0.329378	8.94286	12.0588	0	36.4103	k__Bacteria; p__Firmicutes; c__Clostridia; o__Clostridiales; f__Ruminococcaceae; g__Ruminococcus; s__
189125	0.0107336	0.329378	0.314286	0.0588235	0.0909091	0.820513	k__Bacteria; p__Firmicutes; c__Clostridia; o__Clostridiales; f__Lachnospiraceae; g__Blautia; s__
749563	0.0108749	0.330857	1.34286	0.705882	0	3.64103	k__Bacteria; p__Actinobacteria; c__Actinobacteria; o__Actinomycetales; f__Microbacteriaceae; g__Curtobacterium; s__
292633	0.010885	0.330857	1	0.117647	0.0909091	0.615385	k__Bacteria; p__Firmicutes; c__Clostridia; o__Clostridiales; f__Lachnospiraceae; g__Blautia; s__obeum
1110317	0.0108626	0.330857	0.857143	0	0.0909091	1.92308	k__Bacteria; p__Firmicutes; c__Bacilli; o__Lactobacillales; f__Lactobacillaceae; g__Pediococcus; s__acidilactici
566243	0.0108229	0.330857	0.628571	0.470588	3.81818	2.58974	k__Bacteria; p__Proteobacteria; c__Gammaproteobacteria; o__Enterobacteriales; f__Enterobacteriaceae; g__Escherichia; s__coli
315846	0.0109432	0.331839	3.54286	0.588235	0	11.641	k__Bacteria; p__Bacteroidetes; c__Bacteroidia; o__Bacteroidales; f__[Barnesiellaceae]; g__; s__
285497	0.0110201	0.333383	10.1143	0.647059	0	17.5641	k__Bacteria; p__Proteobacteria; c__Alphaproteobacteria; o__Caulobacterales; f__Caulobacteraceae; g__; s__
299882	0.0111461	0.334043	67.6857	139.588	112.727	367.744	k__Bacteria; p__Bacteroidetes; c__Bacteroidia; o__Bacteroidales; f__Prevotellaceae; g__Prevotella; s__
813457	0.0110881	0.334043	11.9143	5.11765	46.5455	48.1282	k__Bacteria; p__Proteobacteria; c__Gammaproteobacteria; o__Enterobacteriales; f__Enterobacteriaceae
175559	0.0111036	0.334043	1.4	0.117647	0	0.333333	k__Bacteria; p__Firmicutes; c__Clostridia; o__Clostridiales; f__Lachnospiraceae; g__Blautia; s__
590836	0.0111275	0.334043	0.4	0.176471	28.1818	3.02564	k__Bacteria; p__Firmicutes; c__Bacilli; o__Lactobacillales; f__Lactobacillaceae; g__Lactobacillus; s__ruminis
174952	0.0112009	0.334903	1.65714	3.17647	18.8182	7.94872	k__Bacteria; p__Firmicutes; c__Clostridia; o__Clostridiales; f__Lachnospiraceae; g__[Ruminococcus]; s__gnavus
301149	0.0112504	0.335602	1.37143	0.882353	9.27273	7.82051	k__Bacteria; p__Proteobacteria; c__Gammaproteobacteria; o__Enterobacteriales; f__Enterobacteriaceae; g__Escherichia; s__coli
551902	0.0113357	0.337361	4.48571	11.5882	14.0909	17.7949	k__Bacteria; p__Firmicutes; c__Clostridia; o__Clostridiales; f__Ruminococcaceae; g__Butyricicoccus; s__pullicaecorum
303027	0.0114163	0.338973	0.257143	0.647059	0.272727	0	k__Bacteria; p__Firmicutes; c__Clostridia; o__Clostridiales; f__Lachnospiraceae; g__; s__
798634	0.0114662	0.339671	1.85714	1.41176	0	4.28205	k__Bacteria; p__Proteobacteria; c__Betaproteobacteria; o__Burkholderiales; f__Comamonadaceae; g__Delftia; s__
3408597	0.0115067	0.340085	0.428571	0.470588	0	0.0512821	k__Bacteria; p__Firmicutes; c__Clostridia; o__Clostridiales; f__Lachnospiraceae; g__; s__
183783	0.0115333	0.340086	0.828571	0.0588235	0	0.205128	k__Bacteria; p__Firmicutes; c__Clostridia; o__Clostridiales; f__Lachnospiraceae; g__[Ruminococcus]; s__
319411	0.0115968	0.341173	1.68571	0.588235	0	0.923077	k__Bacteria; p__Firmicutes; c__Clostridia; o__Clostridiales; f__Ruminococcaceae
523542	0.0116407	0.341681	12.6286	4.11765	2.90909	18.5897	k__Bacteria; p__Firmicutes; c__Clostridia; o__Clostridiales; f__Lachnospiraceae; g__Dorea; s__
527762	0.0117861	0.344831	2.25714	0.352941	0	1.12821	k__Bacteria; p__Cyanobacteria; c__4C0d-2; o__YS2; f__; g__; s__
545548	0.0118017	0.344831	0.914286	0.0588235	0	2.92308	k__Bacteria; p__Chloroflexi; c__Chloroflexi; o__[Roseiflexales]; f__[Kouleothrixaceae]; g__; s__
776980	0.011934	0.346329	0.371429	0.176471	4.09091	1.28205	k__Bacteria; p__Proteobacteria; c__Gammaproteobacteria; o__Enterobacteriales; f__Enterobacteriaceae
4194837	0.0119007	0.346329	0.0571429	0.294118	0.272727	0	k__Bacteria; p__Firmicutes; c__Clostridia; o__Clostridiales; f__Lachnospiraceae; g__Coprococcus; s__
527840	0.0119316	0.346329	0.0285714	0	0	0.923077	k__Bacteria; p__Firmicutes; c__Bacilli; o__Bacillales; f__Planococcaceae; g__Rummeliibacillus; s__
346056	0.0122228	0.351864	5.4	0.117647	0	10.3846	k__Bacteria; p__Proteobacteria; c__Alphaproteobacteria; o__Sphingomonadales; f__Sphingomonadaceae; g__Sphingobium
1077373	0.0121551	0.351864	0.285714	0	0.454545	0.025641	k__Bacteria; p__Bacteroidetes; c__Bacteroidia; o__Bacteroidales; f__Prevotellaceae; g__Prevotella; s__
134671	0.0121958	0.351864	0.171429	0	1.63636	1.07692	k__Bacteria; p__Proteobacteria; c__Gammaproteobacteria; o__Enterobacteriales; f__Enterobacteriaceae
799034	0.0122345	0.351864	0.0857143	0	0	1.4359	k__Bacteria; p__Firmicutes; c__Clostridia; o__Clostridiales; f__; g__; s__
178920	0.0122625	0.351881	0.228571	0.235294	2.18182	0.871795	k__Bacteria; p__Firmicutes; c__Clostridia; o__Clostridiales; f__Lachnospiraceae; g__[Ruminococcus]; s__gnavus
187389	0.0123002	0.352177	0.914286	1	0	0.102564	k__Bacteria; p__Firmicutes; c__Clostridia; o__Clostridiales; f__Ruminococcaceae; g__Faecalibacterium; s__prausnitzii
358493	0.0123704	0.352612	164.886	127.471	143.091	29.0513	k__Bacteria; p__Bacteroidetes; c__Bacteroidia; o__Bacteroidales; f__Bacteroidaceae; g__Bacteroides; s__
882018	0.0123478	0.352612	0.371429	0.0588235	0	2.46154	k__Bacteria; p__Actinobacteria; c__Actinobacteria; o__Actinomycetales; f__Dermabacteraceae; g__Brachybacterium; s__conglomeratum
196724	0.0124706	0.354678	2.25714	2.94118	0.181818	1.61538	k__Bacteria; p__Firmicutes; c__Clostridia; o__Clostridiales; f__Lachnospiraceae; g__Roseburia; s__
195651	0.0125001	0.354731	6.94286	4.76471	2.54545	2.41026	k__Bacteria; p__Firmicutes; c__Clostridia; o__Clostridiales; f__Ruminococcaceae; g__Faecalibacterium; s__prausnitzii
293262	0.0125288	0.354762	0.0571429	0	0.636364	0.512821	k__Bacteria; p__Firmicutes; c__Erysipelotrichi; o__Erysipelotrichales; f__Erysipelotrichaceae; g__Catenibacterium; s__
194077	0.0125635	0.354959	1.31429	0.0588235	0	0.461538	k__Bacteria; p__Firmicutes; c__Clostridia; o__Clostridiales; f__Lachnospiraceae; g__[Ruminococcus]; s__
352347	0.012595	0.355067	1.31429	1.11765	0.0909091	0.358974	k__Bacteria; p__Firmicutes; c__Clostridia; o__Clostridiales; f__Ruminococcaceae; g__Faecalibacterium
4352242	0.0126644	0.356046	289.057	34.8824	0	174.667	k__Bacteria; p__Cyanobacteria; c__4C0d-2; o__YS2; f__; g__; s__
814413	0.0126852	0.356046	1.42857	6.94118	0	5.79487	k__Bacteria; p__[Thermi]; c__Deinococci; o__Thermales; f__Thermaceae; g__Thermus; s__
1101451	0.0128352	0.359468	4.28571	2.11765	0	11.1026	k__Bacteria; p__Actinobacteria; c__Actinobacteria; o__Actinomycetales; f__Micrococcaceae; g__Micrococcus; s__
183734	0.0128711	0.359691	0.8	1.11765	0.909091	0.102564	k__Bacteria; p__Firmicutes; c__Clostridia; o__Clostridiales; f__Lachnospiraceae; g__; s__
353155	0.0131176	0.365781	58.4	63.0588	43.4545	96.1026	k__Bacteria; p__Firmicutes; c__Clostridia; o__Clostridiales; f__Ruminococcaceae; g__Oscillospira; s__
180771	0.0131915	0.367045	1.54286	1.41176	0	0.435897	k__Bacteria; p__Firmicutes; c__Clostridia; o__Clostridiales; f__Ruminococcaceae; g__Ruminococcus; s__bromii
509416	0.0132864	0.368721	43	43.6471	7.36364	40.5897	k__Bacteria; p__Firmicutes; c__Clostridia; o__Clostridiales; f__Lachnospiraceae; g__Coprococcus; s__
52166	0.0133758	0.368721	22	50.2941	60.3636	64.5897	k__Bacteria; p__Firmicutes; c__Clostridia; o__Clostridiales; f__Veillonellaceae; g__Megasphaera; s__
570350	0.0134551	0.368721	8.54286	0.470588	0	17.7949	k__Bacteria; p__Proteobacteria; c__Alphaproteobacteria; o__Sphingomonadales; f__Sphingomonadaceae; g__Sphingobium; s__
198848	0.0135137	0.368721	5.37143	8.35294	0	19.3077	k__Bacteria; p__Firmicutes; c__Clostridia; o__Clostridiales; f__Ruminococcaceae; g__Ruminococcus; s__
174163	0.0134631	0.368721	2.77143	1.64706	0.181818	3.41026	k__Bacteria; p__Firmicutes; c__Clostridia; o__Clostridiales; f__Lachnospiraceae; g__Blautia; s__
1121530	0.0135176	0.368721	2.02857	1.64706	76.6364	12.5385	k__Bacteria; p__Firmicutes; c__Bacilli; o__Lactobacillales; f__Lactobacillaceae; g__Lactobacillus; s__ruminis
177100	0.013565	0.368721	1.8	0.411765	0.0909091	0.333333	k__Bacteria; p__Firmicutes; c__Clostridia; o__Clostridiales; f__Lachnospiraceae; g__[Ruminococcus]
4349660	0.013568	0.368721	0.171429	0.823529	3	0.179487	k__Bacteria; p__Firmicutes; c__Clostridia; o__Clostridiales; f__Lachnospiraceae; g__; s__
361966	0.0134221	0.368721	0.142857	0.352941	0	0	k__Bacteria; p__Firmicutes; c__Clostridia; o__Clostridiales; f__Ruminococcaceae; g__Faecalibacterium; s__prausnitzii
158576	0.0135324	0.368721	0.142857	0	0	1.48718	k__Bacteria; p__Firmicutes
195752	0.0135583	0.368721	0.0285714	0.647059	0.818182	0.0512821	k__Bacteria; p__Firmicutes; c__Clostridia; o__Clostridiales; f__Lachnospiraceae; g__Lachnospira; s__
547795	0.0137047	0.371143	1.54286	0.294118	0	1.79487	k__Bacteria; p__[Thermi]; c__Deinococci; o__Thermales; f__Thermaceae; g__Meiothermus; s__
195892	0.013715	0.371143	1.42857	1.52941	0.363636	0.282051	k__Bacteria; p__Firmicutes; c__Clostridia; o__Clostridiales; f__Ruminococcaceae; g__Faecalibacterium; s__prausnitzii
185203	0.0139589	0.372204	6.97143	3.94118	2	0.974359	k__Bacteria; p__Firmicutes; c__Clostridia; o__Clostridiales; f__Ruminococcaceae; g__Faecalibacterium; s__prausnitzii
1040713	0.0139078	0.372204	4.28571	6.94118	0	9.35897	k__Bacteria; p__Actinobacteria; c__Actinobacteria; o__Actinomycetales; f__Corynebacteriaceae; g__Corynebacterium; s__
1047041	0.0145021	0.372204	3.4	0.176471	0	4.89744	k__Bacteria; p__Actinobacteria; c__Actinobacteria; o__Actinomycetales; f__Corynebacteriaceae; g__Corynebacterium; s__
361722	0.0144513	0.372204	2.94286	3.52941	0.909091	0.871795	k__Bacteria; p__Firmicutes; c__Clostridia; o__Clostridiales; f__Ruminococcaceae; g__Faecalibacterium; s__prausnitzii
71872	0.0140626	0.372204	2.2	0.117647	0	4.61538	k__Bacteria; p__Proteobacteria; c__Betaproteobacteria; o__Burkholderiales; f__Comamonadaceae; g__Comamonas; s__
3847840	0.0140511	0.372204	0.857143	2.52941	0	2.30769	k__Bacteria; p__Proteobacteria; c__Betaproteobacteria; o__Neisseriales; f__Neisseriaceae; g__Vogesella; s__
1980933	0.0141447	0.372204	0.314286	0.411765	0	0	k__Bacteria; p__Firmicutes; c__Clostridia; o__Clostridiales; f__Veillonellaceae; g__Veillonella; s__dispar
4403854	0.0139412	0.372204	0.2	0.352941	0	0	k__Bacteria; p__Firmicutes; c__Clostridia; o__Clostridiales; f__Veillonellaceae; g__Veillonella
350297	0.0139268	0.372204	0.171429	0.470588	0	19.9487	k__Bacteria; p__Firmicutes; c__Clostridia; o__Clostridiales; f__; g__; s__
1136950	0.0145086	0.372204	0.171429	0	0	0.666667	k__Bacteria; p__Firmicutes; c__Bacilli; o__Bacillales; f__Bacillaceae; g__Bacillus; s__flexus
222433	0.0144365	0.372204	0.142857	0	0	678.41	k__Bacteria; p__Firmicutes; c__Clostridia; o__Clostridiales; f__Veillonellaceae; g__Veillonella; s__
768553	0.0138001	0.372204	0.0285714	0	0.636364	0	k__Bacteria; p__Proteobacteria; c__Gammaproteobacteria; o__Enterobacteriales; f__Enterobacteriaceae; g__Proteus; s__
178385	0.0140011	0.372204	0.0285714	0.882353	0	0	k__Bacteria; p__Firmicutes; c__Clostridia; o__Clostridiales; f__Ruminococcaceae; g__Faecalibacterium; s__
2816372	0.0144663	0.372204	0.0285714	0	0.181818	0	k__Bacteria; p__Firmicutes; c__Clostridia; o__Clostridiales; f__Lachnospiraceae; g__; s__
4326452	0.0144807	0.372204	0.0285714	0.176471	0	0	k__Bacteria; p__Firmicutes; c__Clostridia; o__Clostridiales; f__Veillonellaceae; g__Veillonella; s__dispar
186956	0.0144807	0.372204	0.0285714	0.176471	0	0	k__Bacteria; p__Firmicutes; c__Clostridia; o__Clostridiales; f__Ruminococcaceae; g__Faecalibacterium
1026498	0.0144807	0.372204	0.0285714	0.176471	0	0	k__Bacteria; p__Proteobacteria; c__Betaproteobacteria; o__Neisseriales; f__Neisseriaceae; g__Eikenella; s__
4397092	0.0138916	0.372204	0	0.235294	0.818182	0.0512821	k__Bacteria; p__Actinobacteria; c__Coriobacteriia; o__Coriobacteriales; f__Coriobacteriaceae; g__; s__
4418233	0.0139113	0.372204	0	0.0588235	0.363636	0.282051	k__Bacteria; p__Firmicutes; c__Clostridia; o__Clostridiales; f__Veillonellaceae; g__Acidaminococcus; s__
274016	0.0144472	0.372204	0	0	0.272727	0.025641	k__Bacteria; p__Firmicutes; c__Bacilli; o__Lactobacillales; f__Lactobacillaceae; g__Lactobacillus; s__ruminis
687318	0.0144472	0.372204	0	0	0.272727	0.025641	k__Bacteria; p__Firmicutes; c__Bacilli; o__Lactobacillales; f__Lactobacillaceae; g__Lactobacillus; s__ruminis
142448	0.0144472	0.372204	0	0	0.272727	0.025641	k__Bacteria; p__Firmicutes; c__Bacilli; o__Lactobacillales; f__Lactobacillaceae; g__Lactobacillus; s__ruminis
276622	0.0144472	0.372204	0	0	0.272727	0.025641	k__Bacteria; p__Firmicutes; c__Bacilli; o__Lactobacillales; f__Lactobacillaceae; g__Lactobacillus; s__ruminis
15196	0.0144472	0.372204	0	0	0.909091	0.025641	k__Bacteria; p__Firmicutes; c__Bacilli; o__Lactobacillales; f__Lactobacillaceae; g__Lactobacillus; s__ruminis
199702	0.0144472	0.372204	0	0	0.272727	0.025641	k__Bacteria; p__Firmicutes; c__Clostridia; o__Clostridiales; f__Ruminococcaceae; g__Faecalibacterium; s__prausnitzii
196604	0.0144472	0.372204	0	0	0.272727	0.025641	k__Bacteria; p__Firmicutes; c__Erysipelotrichi; o__Erysipelotrichales; f__Erysipelotrichaceae; g__Catenibacterium; s__
773251	0.0146704	0.375603	7	0.0588235	0.0909091	10.4615	k__Bacteria; p__Firmicutes; c__Bacilli; o__Lactobacillales; f__Lactobacillaceae; g__Pediococcus; s__acidilactici
196139	0.0147132	0.37595	0.8	0.117647	0	0.641026	k__Bacteria; p__Firmicutes; c__Clostridia; o__Clostridiales; f__Ruminococcaceae; g__Ruminococcus; s__
823024	0.0147591	0.376373	0.371429	0.882353	0	2.20513	k__Bacteria; p__Firmicutes; c__Bacilli; o__Bacillales; f__Bacillaceae; g__Bacillus; s__flexus
194933	0.0148941	0.376763	3.85714	2.23529	2.63636	0.948718	k__Bacteria; p__Firmicutes; c__Clostridia; o__Clostridiales; f__Ruminococcaceae; g__Faecalibacterium; s__prausnitzii
588234	0.0149269	0.376763	1.25714	5.11765	0	4.20513	k__Bacteria; p__Proteobacteria; c__Gammaproteobacteria; o__Oceanospirillales; f__Halomonadaceae; g__Halomonas; s__pacifica
2119418	0.0151515	0.376763	0.171429	0	1.45455	1.17949	k__Bacteria; p__Proteobacteria; c__Gammaproteobacteria; o__Enterobacteriales; f__Enterobacteriaceae
4329571	0.0151857	0.376763	0.0285714	0	0.272727	0.0769231	k__Bacteria; p__Bacteroidetes; c__Bacteroidia; o__Bacteroidales; f__Porphyromonadaceae; g__Parabacteroides; s__distasonis
4305815	0.0150024	0.376763	0	0.176471	0	0.025641	k__Bacteria; p__Firmicutes; c__Bacilli; o__Lactobacillales; f__Streptococcaceae; g__Streptococcus; s__
198426	0.0150024	0.376763	0	0.176471	0	0.025641	k__Bacteria; p__Firmicutes; c__Clostridia; o__Clostridiales; f__Lachnospiraceae; g__Roseburia; s__
287510	0.0151581	0.376763	0	0	0.181818	0.025641	k__Bacteria; p__Firmicutes; c__Erysipelotrichi; o__Erysipelotrichales; f__Erysipelotrichaceae; g__Catenibacterium; s__
289627	0.0151581	0.376763	0	0	0.181818	0.025641	k__Bacteria; p__Firmicutes; c__Bacilli; o__Lactobacillales; f__Lactobacillaceae; g__Lactobacillus; s__ruminis
309133	0.0151581	0.376763	0	0	0.181818	0.025641	k__Bacteria; p__Firmicutes; c__Bacilli; o__Lactobacillales; f__Enterococcaceae
1800048	0.0151581	0.376763	0	0	0.181818	0.025641	k__Bacteria; p__Bacteroidetes; c__Bacteroidia; o__Bacteroidales; f__Porphyromonadaceae; g__Parabacteroides; s__
1803030	0.0151581	0.376763	0	0	0.181818	0.025641	k__Bacteria; p__Firmicutes; c__Clostridia; o__Clostridiales; f__Lachnospiraceae; g__Coprococcus; s__catus
4466618	0.0151581	0.376763	0	0	0.181818	0.025641	k__Bacteria; p__Proteobacteria; c__Gammaproteobacteria; o__Enterobacteriales; f__Enterobacteriaceae
271185	0.0151773	0.376763	0	0	1.09091	0.0512821	k__Bacteria; p__Firmicutes; c__Bacilli; o__Lactobacillales; f__Lactobacillaceae; g__Lactobacillus; s__ruminis
233981	0.0151773	0.376763	0	0	314.818	0.153846	k__Bacteria; p__Proteobacteria; c__Gammaproteobacteria; o__Enterobacteriales; f__Enterobacteriaceae; g__Morganella; s__
4414476	0.0152196	0.376876	3.91429	2.29412	2.90909	0.230769	k__Bacteria; p__Firmicutes; c__Clostridia; o__Clostridiales; f__Lachnospiraceae; g__Lachnospira; s__
988314	0.0152589	0.377023	13.9429	1.64706	0.0909091	28.2821	k__Bacteria; p__Proteobacteria; c__Gammaproteobacteria; o__Pseudomonadales; f__Moraxellaceae; g__Acinetobacter
108729	0.0153074	0.377023	5.77143	5.23529	9.63636	2.87179	k__Bacteria; p__Proteobacteria; c__Gammaproteobacteria; o__Pasteurellales; f__Pasteurellaceae; g__Haemophilus; s__parainfluenzae
337735	0.0153137	0.377023	1.02857	0.529412	0.272727	2.07692	k__Bacteria; p__Firmicutes; c__Clostridia; o__Clostridiales; f__Lachnospiraceae; g__Dorea; s__
290455	0.0154053	0.377831	335.429	41.3529	0	24.0256	k__Bacteria; p__Bacteroidetes; c__Bacteroidia; o__Bacteroidales; f__; g__; s__
351976	0.0154055	0.377831	0.485714	0.117647	0	0.128205	k__Bacteria; p__Firmicutes; c__Clostridia; o__Clostridiales; f__Peptostreptococcaceae; g__Clostridium
134174	0.0154441	0.378057	0.0571429	0.0588235	0.545455	0.025641	k__Bacteria; p__Firmicutes; c__Clostridia; o__Clostridiales; f__Ruminococcaceae; g__Faecalibacterium; s__prausnitzii
176468	0.0155178	0.379138	0.0571429	0	0.272727	0.0512821	k__Bacteria; p__Proteobacteria; c__Gammaproteobacteria; o__Enterobacteriales; f__Enterobacteriaceae; g__Enterobacter; s__
349024	0.0157154	0.380621	7.34286	12.4706	68.7273	49.0256	k__Bacteria; p__Firmicutes; c__Bacilli; o__Lactobacillales; f__Streptococcaceae; g__Streptococcus; s__luteciae
194079	0.0157189	0.380621	3.45714	0.941176	1	4.84615	k__Bacteria; p__Firmicutes; c__Clostridia; o__Clostridiales; f__Lachnospiraceae; g__Blautia; s__
232273	0.0157269	0.380621	0.971429	0.0588235	0	0.897436	k__Bacteria; p__Firmicutes; c__Clostridia; o__Clostridiales; f__Lachnospiraceae
178299	0.0157017	0.380621	0.657143	0.235294	0.0909091	1.07692	k__Bacteria; p__Firmicutes; c__Clostridia; o__Clostridiales; f__Lachnospiraceae; g__Blautia; s__
340614	0.015661	0.380621	0.142857	0	0	0.615385	k__Bacteria; p__Firmicutes; c__Bacilli; o__Bacillales; f__Planococcaceae; g__Rummeliibacillus; s__
206574	0.015802	0.381718	1.54286	1.35294	1.45455	0.179487	k__Bacteria; p__Firmicutes; c__Clostridia; o__Clostridiales; f__Ruminococcaceae; g__Faecalibacterium; s__prausnitzii
365842	0.0158985	0.382598	2.82857	2.94118	0.545455	0.487179	k__Bacteria; p__Firmicutes; c__Clostridia; o__Clostridiales; f__Ruminococcaceae; g__Faecalibacterium; s__prausnitzii
189828	0.0159234	0.382598	0.0571429	0	0.181818	0	k__Bacteria; p__Firmicutes; c__Clostridia; o__Clostridiales; f__Ruminococcaceae; g__Faecalibacterium; s__prausnitzii
4425648	0.0159279	0.382598	0	0	0.272727	0.0512821	k__Bacteria; p__Proteobacteria; c__Deltaproteobacteria; o__Desulfovibrionales; f__Desulfovibrionaceae; g__Desulfovibrio; s__
360015	0.0159625	0.382713	27.8571	6.64706	8.09091	28.0769	k__Bacteria; p__Firmicutes; c__Clostridia; o__Clostridiales; f__Lachnospiraceae; g__[Ruminococcus]; s__gnavus
198786	0.0161344	0.384215	120.114	49.8824	53	61.7949	k__Bacteria; p__Bacteroidetes; c__Bacteroidia; o__Bacteroidales; f__Prevotellaceae; g__Prevotella; s__copri
4403113	0.016145	0.384215	1.02857	1.88235	0.727273	0.153846	k__Bacteria; p__Firmicutes; c__Clostridia; o__Clostridiales; f__Ruminococcaceae; g__Faecalibacterium; s__prausnitzii
3014082	0.0160564	0.384215	0.742857	0.117647	0.363636	1.46154	k__Bacteria; p__Firmicutes; c__Clostridia; o__Clostridiales; f__Lachnospiraceae; g__Blautia; s__
181543	0.0161419	0.384215	0.0285714	0.0588235	0.818182	0.179487	k__Bacteria; p__Firmicutes; c__Clostridia; o__Clostridiales; f__Lachnospiraceae; g__[Ruminococcus]; s__gnavus
213566	0.0161821	0.384385	135.6	227.588	28.0909	131.436	k__Bacteria; p__Bacteroidetes; c__Bacteroidia; o__Bacteroidales; f__Bacteroidaceae; g__Bacteroides; s__plebeius
294254	0.0162566	0.385439	1.42857	0.764706	0	2.23077	k__Bacteria; p__Firmicutes; c__Bacilli; o__Lactobacillales; f__Streptococcaceae; g__Lactococcus; s__garvieae
187569	0.0164709	0.389802	2.65714	2.47059	0.0909091	1	k__Bacteria; p__Firmicutes; c__Clostridia; o__Clostridiales; f__Lachnospiraceae; g__Coprococcus; s__
4432952	0.0167062	0.394641	0	0.176471	0	0.0512821	k__Bacteria; p__Firmicutes; c__Clostridia; o__Clostridiales; f__Lachnospiraceae; g__Roseburia; s__
308970	0.0167943	0.395811	4.45714	2.70588	278.455	20.8974	k__Bacteria; p__Firmicutes; c__Bacilli; o__Lactobacillales; f__Lactobacillaceae; g__Lactobacillus; s__ruminis
181204	0.0168174	0.395811	4.45714	7.88235	7.81818	1.58974	k__Bacteria; p__Firmicutes; c__Clostridia; o__Clostridiales; f__Ruminococcaceae; g__Faecalibacterium; s__prausnitzii
1053775	0.0170304	0.397089	0	0	0	0.25641	k__Bacteria; p__Proteobacteria; c__Alphaproteobacteria; o__Rhizobiales; f__Hyphomicrobiaceae; g__Devosia; s__
863970	0.0170304	0.397089	0	0	0	0.230769	k__Bacteria; p__Actinobacteria; c__Actinobacteria; o__Actinomycetales; f__Corynebacteriaceae; g__Corynebacterium; s__
1107175	0.0170439	0.397089	0	0	0	46.6154	k__Bacteria; p__Bacteroidetes; c__Bacteroidia; o__Bacteroidales; f__S24-7; g__; s__
525082	0.0170466	0.397089	0	0	0	0.410256	k__Bacteria; p__Firmicutes; c__Clostridia; o__Clostridiales; f__Ruminococcaceae; g__Ruminococcus; s__
537062	0.017052	0.397089	0	0	0	4.10256	k__Bacteria; p__Proteobacteria; c__Gammaproteobacteria; o__Xanthomonadales; f__Xanthomonadaceae; g__Stenotrophomonas; s__
4377144	0.0170574	0.397089	0	0	0	3.41026	k__Bacteria; p__Firmicutes; c__Clostridia; o__Clostridiales; f__Ruminococcaceae; g__Clostridium; s__hungatei
462585	0.0171538	0.398608	0.257143	0.0588235	0	0.564103	k__Bacteria; p__Firmicutes; c__Clostridia; o__Clostridiales; f__Lachnospiraceae; g__Blautia; s__
844589	0.0177366	0.402813	193.714	107	224.455	494.692	k__Bacteria; p__Bacteroidetes; c__Bacteroidia; o__Bacteroidales; f__S24-7; g__; s__
341953	0.017502	0.402813	1.68571	0.882353	0.727273	3.02564	k__Bacteria; p__Firmicutes; c__Clostridia; o__Clostridiales; f__Lachnospiraceae; g__Blautia; s__
967275	0.0174703	0.402813	1.62857	1.47059	0	5.41026	k__Bacteria; p__Proteobacteria; c__Gammaproteobacteria; o__Xanthomonadales; f__Xanthomonadaceae; g__Stenotrophomonas; s__
4348388	0.0176642	0.402813	0.628571	0.235294	0.0909091	1.07692	k__Bacteria; p__Firmicutes; c__Clostridia; o__Clostridiales; f__Lachnospiraceae; g__Blautia; s__
439880	0.0176109	0.402813	0.0285714	0.176471	0	0.615385	k__Bacteria; p__Firmicutes; c__Clostridia; o__Clostridiales; f__Ruminococcaceae; g__Oscillospira; s__
4483337	0.0175841	0.402813	0	0.176471	0.181818	0.025641	k__Bacteria; p__Firmicutes; c__Clostridia; o__Clostridiales; f__Lachnospiraceae; g__; s__
4380039	0.0177349	0.402813	0	0.117647	0	0	k__Bacteria; p__Firmicutes; c__Clostridia; o__Clostridiales; f__Lachnospiraceae; g__; s__
4408423	0.0177349	0.402813	0	0.117647	0	0	k__Bacteria; p__Firmicutes; c__Clostridia; o__Clostridiales; f__Lachnospiraceae; g__; s__
295019	0.0177349	0.402813	0	0.117647	0	0	k__Bacteria; p__Firmicutes; c__Clostridia; o__Clostridiales; f__Veillonellaceae; g__Selenomonas; s__
354387	0.0177349	0.402813	0	0.117647	0	0	k__Bacteria; p__Firmicutes; c__Clostridia; o__Clostridiales; f__Ruminococcaceae; g__Faecalibacterium; s__prausnitzii
2176015	0.017743	0.402813	0	0.294118	0	0	k__Bacteria; p__Firmicutes; c__Clostridia; o__Clostridiales; f__[Mogibacteriaceae]; g__Mogibacterium; s__
580865	0.017743	0.402813	0	0.176471	0	0	k__Bacteria; p__Proteobacteria; c__Betaproteobacteria; o__Burkholderiales; f__Comamonadaceae
351894	0.017743	0.402813	0	0.235294	0	0	k__Bacteria; p__Bacteroidetes; c__Bacteroidia; o__Bacteroidales; f__Bacteroidaceae; g__Bacteroides; s__uniformis
198909	0.0178094	0.403607	2.74286	1.41176	2.63636	0.307692	k__Bacteria; p__Firmicutes; c__Clostridia; o__Clostridiales; f__Lachnospiraceae; g__Lachnospira; s__
174365	0.0179484	0.40551	1.85714	0.764706	0.454545	3.48718	k__Bacteria; p__Firmicutes; c__Clostridia; o__Clostridiales; f__Lachnospiraceae; g__Blautia; s__
4457728	0.0179566	0.40551	0.314286	0	0	0.923077	k__Bacteria; p__Proteobacteria; c__Gammaproteobacteria; o__Xanthomonadales; f__Xanthomonadaceae; g__Pseudoxanthomonas; s__indica
367139	0.0180463	0.406818	3	0.529412	14.2727	1.92308	k__Bacteria; p__Actinobacteria; c__Coriobacteriia; o__Coriobacteriales; f__Coriobacteriaceae; g__Slackia; s__
583016	0.0182001	0.409062	0.314286	0.0588235	0	2.53846	k__Bacteria; p__Actinobacteria; c__Actinobacteria; o__Actinomycetales; f__Microbacteriaceae
590168	0.0182096	0.409062	0.0571429	0.0588235	0	1.38462	k__Bacteria; p__Firmicutes; c__Bacilli; o__Lactobacillales; f__Lactobacillaceae; g__Lactobacillus; s__
365965	0.0183109	0.409975	41.5714	17.5294	85.7273	33.8974	k__Bacteria; p__Firmicutes; c__Clostridia; o__Clostridiales; f__Ruminococcaceae; g__; s__
196577	0.0183142	0.409975	0.285714	0.117647	0.0909091	0	k__Bacteria; p__Firmicutes; c__Clostridia; o__Clostridiales; f__Lachnospiraceae; g__; s__
197970	0.0184025	0.41052	3.25714	2.70588	0.818182	1.71795	k__Bacteria; p__Firmicutes; c__Clostridia; o__Clostridiales; f__Ruminococcaceae; g__Faecalibacterium; s__
4144205	0.0183734	0.41052	1.94286	1.94118	1.90909	0.564103	k__Bacteria; p__Firmicutes; c__Clostridia; o__Clostridiales; f__Lachnospiraceae; g__; s__
194962	0.0185143	0.412297	0.485714	0.823529	0.727273	0.512821	k__Bacteria; p__Firmicutes; c__Clostridia; o__Clostridiales; f__Lachnospiraceae; g__Roseburia; s__
1132384	0.0186135	0.41236	8.31429	2.35294	0	7.82051	k__Bacteria; p__Proteobacteria; c__Gammaproteobacteria; o__Oceanospirillales; f__Oceanospirillaceae; g__Neptuniibacter; s__caesariensis
157772	0.0188691	0.41236	1.02857	0.117647	0	2.82051	k__Bacteria; p__Firmicutes; c__Clostridia; o__Clostridiales; f__Ruminococcaceae; g__Oscillospira; s__
185594	0.01864	0.41236	1	0.117647	0	0.666667	k__Bacteria; p__Firmicutes; c__Clostridia; o__Clostridiales; f__Lachnospiraceae; g__Blautia; s__obeum
188818	0.0188747	0.41236	0.485714	0.352941	0.181818	0.974359	k__Bacteria; p__Firmicutes; c__Clostridia; o__Clostridiales; f__Lachnospiraceae; g__Dorea; s__formicigenerans
195066	0.018613	0.41236	0.285714	0	0	0.435897	k__Bacteria; p__Firmicutes; c__Clostridia; o__Clostridiales; f__Lachnospiraceae; g__Blautia; s__
325621	0.0188911	0.41236	0.171429	0	0	0	k__Bacteria; p__Firmicutes; c__Clostridia; o__Clostridiales; f__Ruminococcaceae; g__; s__
174045	0.0188911	0.41236	0.171429	0	0	0	k__Bacteria; p__Firmicutes; c__Clostridia; o__Clostridiales; f__Lachnospiraceae; g__Coprococcus; s__
190599	0.0188911	0.41236	0.171429	0	0	0	k__Bacteria; p__Firmicutes; c__Clostridia; o__Clostridiales; f__Lachnospiraceae; g__Coprococcus; s__
175037	0.0188563	0.41236	0.142857	0	0	0	k__Bacteria; p__Firmicutes; c__Clostridia; o__Clostridiales; f__Christensenellaceae; g__; s__
192834	0.0188563	0.41236	0.142857	0	0	0	k__Bacteria; p__Firmicutes; c__Clostridia; o__Clostridiales; f__Lachnospiraceae; g__Blautia; s__
358749	0.0188563	0.41236	0.142857	0	0	0	k__Bacteria; p__Firmicutes; c__Clostridia; o__Clostridiales; f__Lachnospiraceae; g__[Ruminococcus]; s__
140764	0.0189029	0.41236	0.0285714	1.05882	0	1.15385	k__Bacteria; p__Proteobacteria; c__Gammaproteobacteria; o__Oceanospirillales; f__Halomonadaceae; g__Halomonas; s__pacifica
367909	0.0189477	0.412636	7.42857	14.4706	8.81818	16.2564	k__Bacteria; p__Firmicutes; c__Clostridia; o__Clostridiales; f__Lachnospiraceae; g__Roseburia; s__
307571	0.0190507	0.413638	257.371	139.765	127.182	116.026	k__Bacteria; p__Bacteroidetes; c__Bacteroidia; o__Bacteroidales; f__Prevotellaceae; g__Prevotella; s__copri
268101	0.0190582	0.413638	0	0	0.0909091	0.282051	k__Bacteria; p__Proteobacteria; c__Gammaproteobacteria; o__Enterobacteriales; f__Enterobacteriaceae; g__Escherichia; s__coli
345454	0.0191718	0.4154	0.0857143	0.0588235	0	0.487179	k__Bacteria; p__Firmicutes; c__Clostridia; o__Clostridiales; f__Lachnospiraceae; g__Blautia; s__obeum
628226	0.019326	0.418035	18.8286	6.88235	5.36364	10.6154	k__Bacteria; p__Firmicutes; c__Clostridia; o__Clostridiales; f__Clostridiaceae; g__SMB53; s__
325802	0.0193602	0.41807	12.2857	26.3529	24.0909	76.2564	k__Bacteria; p__Bacteroidetes; c__Bacteroidia; o__Bacteroidales; f__Prevotellaceae; g__Prevotella; s__
304641	0.0194313	0.418901	0.228571	0	1.09091	0.692308	k__Bacteria; p__Proteobacteria; c__Gammaproteobacteria; o__Enterobacteriales; f__Enterobacteriaceae; g__Escherichia; s__coli
4376230	0.0195209	0.420126	0.142857	0.235294	2.63636	0.692308	k__Bacteria; p__Proteobacteria; c__Gammaproteobacteria; o__Enterobacteriales; f__Enterobacteriaceae
187150	0.019805	0.424815	0.228571	0.235294	0.818182	0	k__Bacteria; p__Firmicutes; c__Clostridia; o__Clostridiales; f__Ruminococcaceae; g__Faecalibacterium
1028133	0.0197827	0.424815	0.142857	0	0	0.333333	k__Bacteria; p__Actinobacteria; c__Actinobacteria; o__Actinomycetales; f__Brevibacteriaceae; g__Brevibacterium; s__aureum
816868	0.0198615	0.425314	1.17143	1.05882	0	2.82051	k__Bacteria; p__Proteobacteria; c__Gammaproteobacteria; o__Xanthomonadales; f__Xanthomonadaceae; g__Rhodanobacter; s__
360553	0.0199793	0.426414	2.74286	0.647059	0.363636	1.5641	k__Bacteria; p__Firmicutes; c__Clostridia; o__Clostridiales; f__Lachnospiraceae; g__[Ruminococcus]; s__
535824	0.0199544	0.426414	0.914286	0	0	1.66667	k__Bacteria; p__Bacteroidetes; c__Sphingobacteriia; o__Sphingobacteriales; f__Sphingobacteriaceae; g__Sphingobacterium; s__mizutaii
2689396	0.0200196	0.426565	9.88571	4.41176	66.9091	39.3077	k__Bacteria; p__Proteobacteria; c__Gammaproteobacteria; o__Enterobacteriales; f__Enterobacteriaceae; g__Escherichia; s__coli
342723	0.0200579	0.426671	0.171429	0	0	0.384615	k__Bacteria; p__Firmicutes; c__Bacilli; o__Bacillales; f__Bacillaceae; g__Bacillus
567840	0.0201496	0.427911	0.457143	0	0	0.769231	k__Bacteria; p__Proteobacteria; c__Alphaproteobacteria; o__Rhizobiales; f__Bradyrhizobiaceae; g__Bosea; s__genosp.
319938	0.0202262	0.42812	2.25714	3.94118	5.90909	0.333333	k__Bacteria; p__Firmicutes; c__Clostridia; o__Clostridiales; f__Lachnospiraceae; g__; s__
4418165	0.0202129	0.42812	0.285714	0	0.636364	1.07692	k__Bacteria; p__Proteobacteria; c__Gammaproteobacteria; o__Enterobacteriales; f__Enterobacteriaceae; g__Klebsiella; s__
196314	0.0203987	0.430639	1.34286	0.764706	0	0.871795	k__Bacteria; p__Firmicutes; c__Clostridia; o__Clostridiales; f__Lachnospiraceae; g__Coprococcus; s__
686972	0.0204123	0.430639	0.828571	0.294118	5.09091	3.10256	k__Bacteria; p__Proteobacteria; c__Gammaproteobacteria; o__Enterobacteriales; f__Enterobacteriaceae
176470	0.0204683	0.431112	0.771429	0.0588235	0.0909091	0.666667	k__Bacteria; p__Firmicutes; c__Clostridia; o__Clostridiales; f__Clostridiaceae; g__; s__
4303423	0.0207573	0.435767	572.543	205.294	782.091	95.3846	k__Bacteria; p__Cyanobacteria; c__4C0d-2; o__YS2; f__; g__; s__
194586	0.0207484	0.435767	1.22857	0.294118	0.818182	1.74359	k__Bacteria; p__Firmicutes; c__Clostridia; o__Clostridiales; f__Lachnospiraceae; g__Blautia; s__
347553	0.0208436	0.436865	0.257143	0	0.363636	0	k__Bacteria; p__Firmicutes; c__Clostridia; o__Clostridiales; f__Clostridiaceae; g__SMB53; s__
323778	0.0209317	0.437281	1.25714	2.23529	0.0909091	0.282051	k__Bacteria; p__Firmicutes; c__Clostridia; o__Clostridiales; f__Lachnospiraceae; g__Lachnobacterium; s__
737912	0.0209252	0.437281	0.342857	0.117647	5.90909	0.948718	k__Bacteria; p__Proteobacteria; c__Gammaproteobacteria; o__Enterobacteriales; f__Enterobacteriaceae
155471	0.0210858	0.439785	10.1429	39.2941	0	42	k__Bacteria; p__Proteobacteria; c__Gammaproteobacteria; o__Alteromonadales; f__Shewanellaceae; g__Shewanella; s__algae
296358	0.0211534	0.440478	6.62857	4.29412	41.0909	19.3077	k__Bacteria; p__Proteobacteria; c__Gammaproteobacteria; o__Enterobacteriales; f__Enterobacteriaceae; g__Escherichia; s__coli
681779	0.0214541	0.446015	0.6	0.235294	3.45455	1.30769	k__Bacteria; p__Proteobacteria; c__Gammaproteobacteria; o__Enterobacteriales; f__Enterobacteriaceae
193852	0.021528	0.446828	0.0571429	0.235294	0	0.384615	k__Bacteria; p__Firmicutes; c__Clostridia; o__Clostridiales; f__Lachnospiraceae; g__Blautia; s__
629361	0.02159	0.447391	0.514286	0.0588235	0	4.94872	k__Bacteria; p__Firmicutes; c__Clostridia; o__Clostridiales
3756485	0.021988	0.454902	3.68571	2.82353	3	1.05128	k__Bacteria; p__Firmicutes; c__Clostridia; o__Clostridiales; f__Lachnospiraceae; g__; s__
359111	0.0220507	0.455465	3.08571	1.17647	0.0909091	1.76923	k__Bacteria; p__Firmicutes; c__Clostridia; o__Clostridiales; f__Lachnospiraceae; g__[Ruminococcus]; s__
4386507	0.0222289	0.457074	29.1714	8.47059	2.72727	27	k__Bacteria; p__Bacteroidetes; c__Bacteroidia; o__Bacteroidales; f__Bacteroidaceae; g__Bacteroides; s__fragilis
195149	0.0222163	0.457074	1.65714	0.352941	0.0909091	0.692308	k__Bacteria; p__Firmicutes; c__Clostridia; o__Clostridiales; f__Lachnospiraceae; g__Coprococcus; s__
258785	0.0222354	0.457074	1.08571	0.294118	3.72727	5.25641	k__Bacteria; p__Proteobacteria; c__Gammaproteobacteria; o__Enterobacteriales; f__Enterobacteriaceae
522927	0.0222914	0.457491	0	0.0588235	0	1.28205	k__Bacteria; p__Firmicutes; c__Clostridia; o__Clostridiales; f__; g__; s__
195436	0.0223637	0.457511	9.74286	12.8824	5.18182	1.02564	k__Bacteria; p__Firmicutes; c__Clostridia; o__Clostridiales; f__Ruminococcaceae; g__Faecalibacterium; s__prausnitzii
751643	0.0223367	0.457511	3.51429	1.94118	239.182	30.8718	k__Bacteria; p__Firmicutes; c__Bacilli; o__Lactobacillales; f__Lactobacillaceae; g__Lactobacillus; s__ruminis
189524	0.0225439	0.460463	4.8	4.29412	7.54545	1.69231	k__Bacteria; p__Firmicutes; c__Clostridia; o__Clostridiales; f__Ruminococcaceae; g__; s__
621743	0.0226456	0.461071	6.42857	0	0	3.97436	k__Bacteria; p__Bacteroidetes; c__Flavobacteriia; o__Flavobacteriales; f__Cryomorphaceae; g__; s__
140967	0.0226456	0.461071	3.08571	0	0	3.07692	k__Bacteria; p__Proteobacteria; c__Gammaproteobacteria; o__Vibrionales; f__Pseudoalteromonadaceae; g__Pseudoalteromonas; s__
317899	0.0227852	0.462446	1.82857	1.11765	0	1.07692	k__Bacteria; p__Firmicutes; c__Clostridia; o__Clostridiales; f__Lachnospiraceae; g__Blautia; s__obeum
4327200	0.0227512	0.462446	1.65714	0.294118	0	5.79487	k__Bacteria; p__Proteobacteria; c__Gammaproteobacteria; o__Alteromonadales; f__Alteromonadaceae; g__Alteromonas; s__
296442	0.0228747	0.463529	15.4857	9	7.27273	6.84615	k__Bacteria; p__Bacteroidetes; c__Bacteroidia; o__Bacteroidales; f__Prevotellaceae; g__Prevotella; s__copri
178370	0.0229563	0.46377	0	0.0588235	0	0.564103	k__Bacteria; p__Firmicutes; c__Clostridia; o__Clostridiales; f__Ruminococcaceae; g__; s__
47365	0.0229589	0.46377	0	0.0588235	0	1.02564	k__Bacteria; p__Firmicutes; c__Bacilli; o__Lactobacillales; f__Lactobacillaceae; g__Lactobacillus; s__
2281837	0.0230947	0.465779	0.371429	0.470588	6.54545	1.82051	k__Bacteria; p__Proteobacteria; c__Gammaproteobacteria; o__Enterobacteriales; f__Enterobacteriaceae; g__Escherichia; s__coli
356745	0.0231683	0.466531	4.54286	1.17647	1	2.25641	k__Bacteria; p__Firmicutes; c__Clostridia; o__Clostridiales; f__Ruminococcaceae; g__Ruminococcus; s__bromii
361556	0.0232863	0.468171	3.97143	4.47059	1.90909	0.410256	k__Bacteria; p__Firmicutes; c__Clostridia; o__Clostridiales; f__Lachnospiraceae
191050	0.0234184	0.47009	1.57143	0.235294	0	1.02564	k__Bacteria; p__Firmicutes; c__Clostridia; o__Clostridiales; f__Lachnospiraceae; g__[Ruminococcus]; s__
818602	0.0236345	0.472212	1.22857	0.764706	0	6.20513	k__Bacteria; p__Proteobacteria; c__Gammaproteobacteria; o__Pseudomonadales; f__Pseudomonadaceae; g__Pseudomonas; s__viridiflava
184850	0.0236012	0.472212	0.114286	0.0588235	0.0909091	0.410256	k__Bacteria; p__Firmicutes; c__Clostridia; o__Clostridiales; f__Ruminococcaceae; g__Butyricicoccus; s__pullicaecorum
273320	0.0235943	0.472212	0	0.0588235	0	0.641026	k__Bacteria; p__Firmicutes; c__Bacilli; o__Lactobacillales; f__Lactobacillaceae; g__Lactobacillus; s__
262095	0.0238635	0.473835	1.91429	0.470588	0.0909091	1.12821	k__Bacteria; p__Firmicutes; c__Erysipelotrichi; o__Erysipelotrichales; f__Erysipelotrichaceae; g__Clostridium; s__saccharogumia
138826	0.0237911	0.473835	1.28571	0.235294	5.63636	4.58974	k__Bacteria; p__Proteobacteria; c__Gammaproteobacteria; o__Enterobacteriales; f__Enterobacteriaceae
183071	0.0238608	0.473835	0.314286	0.117647	0	0.025641	k__Bacteria; p__Firmicutes; c__Clostridia; o__Clostridiales; f__Ruminococcaceae; g__Faecalibacterium
4396297	0.0237694	0.473835	0.114286	0.470588	0.0909091	0.25641	k__Bacteria; p__Firmicutes; c__Clostridia; o__Clostridiales; f__Lachnospiraceae; g__; s__
181437	0.0239765	0.474974	4.37143	1.23529	0	1.76923	k__Bacteria; p__Firmicutes; c__Clostridia; o__Clostridiales; f__Lachnospiraceae; g__Coprococcus; s__
514272	0.0239949	0.474974	3.31429	2.52941	0.272727	3.20513	k__Bacteria; p__Firmicutes; c__Clostridia; o__Clostridiales; f__Lachnospiraceae; g__Coprococcus; s__
178965	0.024719	0.488553	0.714286	0.117647	0	0.717949	k__Bacteria; p__Firmicutes; c__Clostridia; o__Clostridiales; f__Ruminococcaceae; g__; s__
308333	0.0248846	0.490314	8.57143	4.82353	5.54545	3.4359	k__Bacteria; p__Firmicutes; c__Clostridia; o__Clostridiales; f__Ruminococcaceae; g__Faecalibacterium; s__prausnitzii
899488	0.0248575	0.490314	0.342857	0.117647	0	1.4359	k__Bacteria; p__Proteobacteria; c__Gammaproteobacteria; o__Alteromonadales; f__Alteromonadaceae; g__Alteromonas; s__
309220	0.0249703	0.491249	0.114286	0.294118	0.727273	0.025641	k__Bacteria; p__Firmicutes; c__Clostridia; o__Clostridiales; f__Lachnospiraceae; g__; s__
197761	0.0250509	0.492079	18.9143	28.2353	8.54545	4.02564	k__Bacteria; p__Firmicutes; c__Clostridia; o__Clostridiales; f__Ruminococcaceae; g__Faecalibacterium; s__prausnitzii
198930	0.0252919	0.496054	0.0571429	0.0588235	0.181818	0.358974	k__Bacteria; p__Firmicutes; c__Clostridia; o__Clostridiales; f__Lachnospiraceae; g__Roseburia; s__
202662	0.0254161	0.497728	2.65714	0.117647	0	4.87179	k__Bacteria; p__Proteobacteria; c__Betaproteobacteria; o__Burkholderiales; f__Comamonadaceae; g__Delftia; s__
523140	0.0258073	0.500468	102.829	43.1765	34.8182	68.9487	k__Bacteria; p__Firmicutes; c__Clostridia; o__Clostridiales; f__Ruminococcaceae; g__Ruminococcus; s__bromii
328936	0.025646	0.500468	74.5143	37.8235	33.5455	40.7436	k__Bacteria; p__Bacteroidetes; c__Bacteroidia; o__Bacteroidales; f__Prevotellaceae; g__Prevotella; s__copri
514940	0.0256499	0.500468	43	56.8235	19.9091	15.641	k__Bacteria; p__Firmicutes; c__Clostridia; o__Clostridiales; f__Ruminococcaceae; g__Faecalibacterium; s__prausnitzii
314586	0.0257758	0.500468	2.74286	2.05882	2	0.538462	k__Bacteria; p__Firmicutes; c__Clostridia; o__Clostridiales; f__Ruminococcaceae
833317	0.025735	0.500468	0.8	0.176471	0	1.94872	k__Bacteria; p__Firmicutes; c__Bacilli; o__Bacillales; f__Bacillaceae; g__Bacillus; s__flexus
184339	0.0257656	0.500468	0.514286	0.764706	0.545455	0.102564	k__Bacteria; p__Firmicutes; c__Clostridia; o__Clostridiales; f__Ruminococcaceae; g__Faecalibacterium
157203	0.0258291	0.500468	0	0.294118	0	0.538462	k__Bacteria; p__Bacteroidetes; c__Bacteroidia; o__Bacteroidales; f__Bacteroidaceae; g__Bacteroides; s__barnesiae
225636	0.0259343	0.501148	536.429	288	404.182	4.82051	k__Bacteria; p__Firmicutes; c__Erysipelotrichi; o__Erysipelotrichales; f__Erysipelotrichaceae
129401	0.0259731	0.501148	3.77143	3.70588	0	3.89744	k__Bacteria; p__Firmicutes; c__Clostridia; o__Clostridiales; f__Ruminococcaceae; g__Oscillospira; s__
196246	0.0259814	0.501148	1.77143	0.941176	0	0.564103	k__Bacteria; p__Firmicutes; c__Clostridia; o__Clostridiales; f__Ruminococcaceae; g__Faecalibacterium; s__prausnitzii
191355	0.026074	0.50134	4	1.64706	0.272727	2.82051	k__Bacteria; p__Firmicutes; c__Erysipelotrichi; o__Erysipelotrichales; f__Erysipelotrichaceae; g__; s__
759061	0.0261086	0.50134	0.257143	0.0588235	1.18182	0.794872	k__Bacteria; p__Proteobacteria; c__Gammaproteobacteria; o__Enterobacteriales; f__Enterobacteriaceae
231787	0.0260411	0.50134	0.114286	0	0.727273	0.538462	k__Bacteria; p__Proteobacteria; c__Gammaproteobacteria; o__Enterobacteriales; f__Enterobacteriaceae; g__Escherichia; s__coli
1062061	0.0262132	0.501868	170.029	162.176	118.727	274.462	k__Bacteria; p__Firmicutes; c__Clostridia; o__Clostridiales; f__Ruminococcaceae; g__Oscillospira; s__
367453	0.0262144	0.501868	1.22857	0.411765	0	0.692308	k__Bacteria; p__Firmicutes; c__Clostridia; o__Clostridiales; f__Lachnospiraceae; g__Coprococcus; s__
182911	0.0262599	0.501991	2.82857	1.23529	1	0.717949	k__Bacteria; p__Firmicutes; c__Clostridia; o__Clostridiales; f__Ruminococcaceae; g__Ruminococcus
585227	0.0264293	0.503727	6.68571	5.05882	0.181818	4.33333	k__Bacteria; p__Firmicutes; c__Clostridia; o__Clostridiales; f__Ruminococcaceae; g__Oscillospira; s__
58155	0.0264137	0.503727	0.714286	0.0588235	0	1.79487	k__Bacteria; p__Cyanobacteria; c__4C0d-2; o__YS2; f__; g__; s__
568118	0.0318772	0.506625	15853.1	9640.59	9180.91	8802.97	k__Bacteria; p__Bacteroidetes; c__Bacteroidia; o__Bacteroidales; f__Prevotellaceae; g__Prevotella; s__copri
588929	0.0386422	0.506625	8056.8	4139.06	5404.27	3681	k__Bacteria; p__Bacteroidetes; c__Bacteroidia; o__Bacteroidales; f__Prevotellaceae; g__Prevotella; s__copri
365496	0.0379618	0.506625	4561.23	6965.41	3385.91	2437.13	k__Bacteria; p__Bacteroidetes; c__Bacteroidia; o__Bacteroidales; f__Bacteroidaceae; g__Bacteroides; s__plebeius
370287	0.0310952	0.506625	777	1012.71	670.909	139.846	k__Bacteria; p__Firmicutes; c__Clostridia; o__Clostridiales; f__Ruminococcaceae; g__Faecalibacterium; s__prausnitzii
296374	0.0409526	0.506625	612.143	538.176	269.727	398.026	k__Bacteria; p__Bacteroidetes; c__Bacteroidia; o__Bacteroidales; f__Prevotellaceae; g__Prevotella; s__copri
301253	0.0325578	0.506625	585.2	344.941	329.545	278.487	k__Bacteria; p__Bacteroidetes; c__Bacteroidia; o__Bacteroidales; f__Prevotellaceae; g__Prevotella; s__copri
209685	0.0397066	0.506625	369.314	285.353	259.727	70.2564	k__Bacteria; p__Bacteroidetes; c__Bacteroidia; o__Bacteroidales; f__Bacteroidaceae; g__Bacteroides; s__
531614	0.0354454	0.506625	252.8	275.765	616	319.128	k__Bacteria; p__Bacteroidetes; c__Bacteroidia; o__Bacteroidales; f__Prevotellaceae; g__Prevotella; s__copri
583656	0.0401346	0.506625	247.086	71.7647	31.0909	235.462	k__Bacteria; p__Bacteroidetes; c__Bacteroidia; o__Bacteroidales; f__Bacteroidaceae; g__Bacteroides; s__fragilis
817140	0.0311957	0.506625	208.857	517.235	606.818	713.385	k__Bacteria; p__Firmicutes; c__Clostridia; o__Clostridiales; f__Veillonellaceae; g__Megasphaera; s__
368099	0.0406209	0.506625	67.7429	0.117647	0.727273	587.154	k__Bacteria; p__Firmicutes; c__Clostridia; o__Clostridiales; f__Veillonellaceae; g__Veillonella; s__
988375	0.0342986	0.506625	67.0286	190.235	3.81818	39.359	k__Bacteria; p__Bacteroidetes; c__Bacteroidia; o__Bacteroidales; f__[Odoribacteraceae]; g__Butyricimonas; s__
333028	0.0398581	0.506625	50.1429	26.7647	22.5455	30.4615	k__Bacteria; p__Bacteroidetes; c__Bacteroidia; o__Bacteroidales; f__Prevotellaceae; g__Prevotella; s__copri
178213	0.0367226	0.506625	44.6857	40.1765	1850.73	184.128	k__Bacteria; p__Firmicutes; c__Bacilli; o__Lactobacillales; f__Lactobacillaceae; g__Lactobacillus; s__ruminis
191391	0.0380783	0.506625	40.4857	47.7647	28.6364	9.12821	k__Bacteria; p__Firmicutes; c__Clostridia; o__Clostridiales; f__Ruminococcaceae; g__Faecalibacterium; s__prausnitzii
338992	0.0358936	0.506625	39.1714	85.1176	134	33.2051	k__Bacteria; p__Firmicutes; c__Clostridia; o__Clostridiales; f__Lachnospiraceae; g__; s__
196787	0.0363862	0.506625	17.9143	20	10.0909	5.30769	k__Bacteria; p__Firmicutes; c__Clostridia; o__Clostridiales; f__Lachnospiraceae; g__Roseburia; s__faecis
114821	0.0320734	0.506625	15.3714	26.3529	13.1818	5.87179	k__Bacteria; p__Firmicutes; c__Clostridia; o__Clostridiales; f__Veillonellaceae; g__Veillonella; s__dispar
296082	0.0291165	0.506625	12.0857	11.4706	0	180.692	k__Bacteria; p__Bacteroidetes; c__Bacteroidia; o__Bacteroidales; f__Prevotellaceae; g__Prevotella; s__
565357	0.0333001	0.506625	11.1714	22.9412	3.09091	13.5128	k__Bacteria; p__Firmicutes; c__Clostridia; o__Clostridiales; f__Lachnospiraceae; g__Coprococcus; s__
196315	0.0373825	0.506625	9.54286	2.82353	0.545455	2.66667	k__Bacteria; p__Firmicutes; c__Clostridia; o__Clostridiales; f__Clostridiaceae; g__SMB53; s__
818603	0.0300275	0.506625	8.34286	5.76471	0	28.2308	k__Bacteria; p__Firmicutes; c__Bacilli; o__Bacillales; f__Bacillaceae; g__Bacillus; s__cereus
193873	0.0267939	0.506625	8	9.52941	4.90909	1.30769	k__Bacteria; p__Firmicutes; c__Clostridia; o__Clostridiales; f__Ruminococcaceae; g__Faecalibacterium; s__prausnitzii
9562	0.0379919	0.506625	7.91429	5.70588	6.72727	4.12821	k__Bacteria; p__Proteobacteria; c__Gammaproteobacteria; o__Pasteurellales; f__Pasteurellaceae; g__Haemophilus
198587	0.0331867	0.506625	7.71429	11.4706	18.8182	3.38462	k__Bacteria; p__Firmicutes; c__Clostridia; o__Clostridiales; f__Ruminococcaceae; g__Faecalibacterium; s__prausnitzii
345354	0.0304924	0.506625	7.68571	10.1176	7.27273	1.28205	k__Bacteria; p__Firmicutes; c__Clostridia; o__Clostridiales; f__Lachnospiraceae; g__; s__
552696	0.0400106	0.506625	6.4	3.82353	1.45455	0	k__Bacteria; p__Elusimicrobia; c__Elusimicrobia; o__Elusimicrobiales; f__Elusimicrobiaceae; g__; s__
198941	0.0331001	0.506625	6.31429	10.8235	11.3636	23.1026	k__Bacteria; p__Firmicutes; c__Clostridia; o__Clostridiales; f__Ruminococcaceae; g__Butyricicoccus; s__pullicaecorum
297756	0.0274727	0.506625	6.25714	5.35294	388	40.2051	k__Bacteria; p__Firmicutes; c__Bacilli; o__Lactobacillales; f__Lactobacillaceae; g__Lactobacillus; s__ruminis
225954	0.0301849	0.506625	6.22857	7.41176	20.4545	45.359	k__Bacteria; p__Firmicutes; c__Clostridia; o__Clostridiales; f__Veillonellaceae; g__Acidaminococcus; s__
843459	0.0280804	0.506625	5.74286	2.58824	3.72727	3.20513	k__Bacteria; p__Firmicutes; c__Clostridia; o__Clostridiales; f__Clostridiaceae; g__Clostridium; s__celatum
179358	0.0287775	0.506625	5.74286	6.47059	5.36364	1.33333	k__Bacteria; p__Firmicutes; c__Clostridia; o__Clostridiales; f__Ruminococcaceae; g__Faecalibacterium; s__prausnitzii
291512	0.0391246	0.506625	4.62857	4.58824	0.272727	2.46154	k__Bacteria; p__Firmicutes; c__Clostridia; o__Clostridiales; f__Lachnospiraceae; g__Coprococcus; s__
221299	0.0397559	0.506625	4.25714	1.35294	0.454545	3.71795	k__Bacteria; p__Firmicutes; c__Bacilli; o__Lactobacillales; f__Lactobacillaceae; g__Lactobacillus
363358	0.0305964	0.506625	4.11429	5.47059	5.36364	0.871795	k__Bacteria; p__Firmicutes; c__Clostridia; o__Clostridiales; f__Ruminococcaceae; g__Faecalibacterium; s__prausnitzii
541602	0.034549	0.506625	4.11429	4	1.09091	5.74359	k__Bacteria; p__Firmicutes; c__Clostridia; o__Clostridiales; f__Lachnospiraceae; g__Roseburia; s__
349809	0.0363171	0.506625	4.08571	0.176471	3.27273	0.25641	k__Bacteria; p__Bacteroidetes; c__Bacteroidia; o__Bacteroidales; f__Bacteroidaceae; g__Bacteroides; s__eggerthii
198626	0.0294432	0.506625	4.02857	0.882353	0	1.10256	k__Bacteria; p__Firmicutes; c__Clostridia; o__Clostridiales; f__Lachnospiraceae; g__Blautia; s__
255530	0.0344439	0.506625	3.57143	1.88235	0	6.15385	k__Bacteria; p__Firmicutes; c__Clostridia; o__Clostridiales; f__Veillonellaceae; g__Phascolarctobacterium; s__
187126	0.0387651	0.506625	3.37143	2	1.63636	1.61538	k__Bacteria; p__Firmicutes; c__Clostridia; o__Clostridiales; f__Ruminococcaceae; g__Faecalibacterium; s__prausnitzii
525698	0.0297052	0.506625	3.08571	9.64706	1	0.410256	k__Bacteria; p__Firmicutes; c__Clostridia; o__Clostridiales; f__Ruminococcaceae; g__Faecalibacterium; s__prausnitzii
4094259	0.0312121	0.506625	2.91429	2.35294	0.909091	0.897436	k__Bacteria; p__Firmicutes; c__Clostridia; o__Clostridiales; f__Lachnospiraceae; g__Roseburia; s__
189292	0.0403858	0.506625	2.48571	1.88235	0	1.92308	k__Bacteria; p__Firmicutes; c__Clostridia; o__Clostridiales; f__Lachnospiraceae; g__; s__
184464	0.0311518	0.506625	2.45714	5	3	1.61538	k__Bacteria; p__Bacteroidetes; c__Bacteroidia; o__Bacteroidales; f__Prevotellaceae; g__Prevotella; s__copri
575562	0.0282203	0.506625	2.4	0	0.272727	4.51282	k__Bacteria; p__Proteobacteria; c__Betaproteobacteria; o__Burkholderiales; f__Comamonadaceae; g__Delftia; s__
368264	0.0280009	0.506625	2.37143	0.764706	0	1.25641	k__Bacteria; p__Firmicutes; c__Clostridia; o__Clostridiales; f__Lachnospiraceae; g__[Ruminococcus]; s__
336205	0.0348582	0.506625	2.34286	0.588235	0	1.20513	k__Bacteria; p__Firmicutes; c__Clostridia; o__Clostridiales; f__Lachnospiraceae; g__Coprococcus; s__
355154	0.0323275	0.506625	2.28571	0.647059	0	1.5641	k__Bacteria; p__Firmicutes; c__Clostridia; o__Clostridiales; f__Lachnospiraceae; g__Dorea; s__
113542	0.0401468	0.506625	2.28571	0.117647	38.1818	24.1795	k__Bacteria; p__Proteobacteria; c__Deltaproteobacteria; o__Desulfovibrionales; f__Desulfovibrionaceae; g__Desulfovibrio; s__
557211	0.0386926	0.506625	2	0	0	2.17949	k__Bacteria; p__Cyanobacteria; c__Synechococcophycideae; o__Synechococcales; f__Synechococcaceae; g__Synechococcus; s__
4315958	0.0277699	0.506625	1.97143	0.352941	0.0909091	2.87179	k__Bacteria; p__Firmicutes; c__Bacilli; o__Lactobacillales; f__Streptococcaceae; g__Streptococcus; s__sobrinus
194696	0.0335487	0.506625	1.94286	1.11765	0.818182	0.692308	k__Bacteria; p__Firmicutes; c__Clostridia; o__Clostridiales; f__Ruminococcaceae; g__Faecalibacterium; s__prausnitzii
292057	0.0346222	0.506625	1.85714	1.88235	134.818	10.1026	k__Bacteria; p__Firmicutes; c__Bacilli; o__Lactobacillales; f__Lactobacillaceae; g__Lactobacillus; s__ruminis
988542	0.0271265	0.506625	1.82857	1.23529	2.63636	0.615385	k__Bacteria; p__Proteobacteria; c__Gammaproteobacteria; o__Pasteurellales; f__Pasteurellaceae; g__Haemophilus
187924	0.0307582	0.506625	1.8	0.588235	0.181818	0.384615	k__Bacteria; p__Firmicutes; c__Clostridia; o__Clostridiales; f__Ruminococcaceae; g__Faecalibacterium; s__
509021	0.0409751	0.506625	1.77143	0.117647	0	5.5641	k__Bacteria; p__Proteobacteria; c__Alphaproteobacteria; o__Sphingomonadales; f__Sphingomonadaceae; g__Sphingobium; s__
177792	0.037194	0.506625	1.65714	2.35294	7.09091	1.58974	k__Bacteria; p__Firmicutes; c__Clostridia; o__Clostridiales; f__Ruminococcaceae; g__Faecalibacterium; s__prausnitzii
193484	0.0326665	0.506625	1.62857	1.11765	0.454545	0.74359	k__Bacteria; p__Firmicutes; c__Clostridia; o__Clostridiales; f__Lachnospiraceae; g__Blautia; s__
179486	0.0389998	0.506625	1.62857	1.05882	0	0.948718	k__Bacteria; p__Firmicutes; c__Clostridia; o__Clostridiales; f__Ruminococcaceae; g__Ruminococcus; s__
3039313	0.0324521	0.506625	1.54286	3.23529	6	3.38462	k__Bacteria; p__Firmicutes; c__Clostridia; o__Clostridiales; f__Veillonellaceae; g__Megasphaera; s__
187468	0.0335097	0.506625	1.54286	1.23529	0.0909091	2.35897	k__Bacteria; p__Firmicutes; c__Clostridia; o__Clostridiales; f__Lachnospiraceae; g__Blautia; s__
192066	0.0266707	0.506625	1.48571	0.470588	0	0.589744	k__Bacteria; p__Firmicutes; c__Clostridia; o__Clostridiales; f__Lachnospiraceae; g__Coprococcus; s__
564334	0.0394669	0.506625	1.48571	0	0	3.76923	k__Bacteria; p__Firmicutes; c__Clostridia; o__Clostridiales; f__Ruminococcaceae; g__Oscillospira; s__
175520	0.0286182	0.506625	1.42857	0.470588	0.0909091	0.384615	k__Bacteria; p__Firmicutes; c__Clostridia; o__Clostridiales; f__Lachnospiraceae; g__Blautia; s__obeum
291733	0.0282944	0.506625	1.4	0.764706	0	3.15385	k__Bacteria; p__Firmicutes; c__Clostridia; o__Clostridiales; f__Lachnospiraceae; g__Blautia; s__
998905	0.0355443	0.506625	1.34286	1.64706	0	1.23077	k__Bacteria; p__Proteobacteria; c__Alphaproteobacteria; o__Caulobacterales; f__Caulobacteraceae; g__Mycoplana; s__
168415	0.0346963	0.506625	1.31429	0.470588	4.45455	4.84615	k__Bacteria; p__Proteobacteria; c__Gammaproteobacteria; o__Enterobacteriales; f__Enterobacteriaceae
366641	0.0383352	0.506625	1.31429	0.823529	0.272727	2.25641	k__Bacteria; p__Firmicutes; c__Clostridia; o__Clostridiales; f__Lachnospiraceae; g__Blautia; s__
198636	0.0380107	0.506625	1.25714	0.941176	0.0909091	1.48718	k__Bacteria; p__Firmicutes; c__Clostridia; o__Clostridiales; f__Lachnospiraceae; g__Blautia; s__
194626	0.0324626	0.506625	1.22857	1.82353	1.45455	0.179487	k__Bacteria; p__Firmicutes; c__Clostridia; o__Clostridiales; f__Ruminococcaceae; g__Faecalibacterium; s__prausnitzii
2862781	0.0348248	0.506625	1.17143	0.823529	2.63636	0.282051	k__Bacteria; p__Proteobacteria; c__Gammaproteobacteria; o__Pasteurellales; f__Pasteurellaceae
4329572	0.0315814	0.506625	1.14286	1.23529	0.181818	0.974359	k__Bacteria; p__Firmicutes; c__Clostridia; o__Clostridiales; f__Ruminococcaceae; g__Oscillospira; s__
196518	0.0409464	0.506625	1.14286	0	0.0909091	0.384615	k__Bacteria; p__Firmicutes; c__Clostridia; o__Clostridiales; f__Lachnospiraceae; g__Blautia; s__
348007	0.0407585	0.506625	1.11429	3	3.09091	0.564103	k__Bacteria; p__Firmicutes; c__Clostridia; o__Clostridiales; f__Lachnospiraceae; g__; s__
360890	0.0312207	0.506625	1.05714	0.294118	0	2.10256	k__Bacteria; p__Firmicutes; c__Clostridia; o__Clostridiales; f__; g__; s__
194371	0.0329011	0.506625	1.02857	0.941176	0	0.794872	k__Bacteria; p__Firmicutes; c__Clostridia; o__Clostridiales; f__Lachnospiraceae; g__Blautia; s__
297872	0.0276903	0.506625	0.971429	1.35294	0.545455	0.564103	k__Bacteria; p__Firmicutes; c__Clostridia; o__Clostridiales; f__Lachnospiraceae; g__Roseburia; s__
191412	0.0346981	0.506625	0.971429	1.41176	0.0909091	0.512821	k__Bacteria; p__Firmicutes; c__Clostridia; o__Clostridiales; f__Lachnospiraceae
4456142	0.0409788	0.506625	0.971429	0.0588235	0.181818	0.230769	k__Bacteria; p__Firmicutes; c__Clostridia; o__Clostridiales; f__Clostridiaceae; g__; s__
554163	0.0314341	0.506625	0.942857	0.764706	7.54545	1.28205	k__Bacteria; p__Proteobacteria; c__Gammaproteobacteria; o__Enterobacteriales; f__Enterobacteriaceae; g__Citrobacter; s__
2386814	0.0283018	0.506625	0.914286	0.764706	0.363636	0.153846	k__Bacteria; p__Firmicutes; c__Clostridia; o__Clostridiales; f__Lachnospiraceae; g__; s__
300774	0.0318722	0.506625	0.914286	0.470588	0	0.128205	k__Bacteria; p__Firmicutes; c__Clostridia; o__Clostridiales; f__Ruminococcaceae
425721	0.0339271	0.506625	0.914286	0.176471	1.54545	4.25641	k__Bacteria; p__Proteobacteria; c__Gammaproteobacteria; o__Enterobacteriales; f__Enterobacteriaceae
562694	0.0342218	0.506625	0.914286	2.58824	0	2.69231	k__Bacteria; p__Proteobacteria; c__Gammaproteobacteria; o__Oceanospirillales; f__Halomonadaceae; g__Halomonas; s__
195270	0.0330856	0.506625	0.885714	2.64706	4.63636	3.33333	k__Bacteria; p__Firmicutes; c__Clostridia; o__Clostridiales; f__Ruminococcaceae; g__Butyricicoccus; s__pullicaecorum
189011	0.0332933	0.506625	0.885714	0.764706	0.181818	0.153846	k__Bacteria; p__Firmicutes; c__Clostridia; o__Clostridiales; f__Ruminococcaceae; g__Ruminococcus; s__bromii
4041792	0.0389234	0.506625	0.885714	0.0588235	0	0.512821	k__Bacteria; p__Firmicutes; c__Clostridia; o__Clostridiales; f__Clostridiaceae; g__; s__
196982	0.0347748	0.506625	0.857143	1.23529	0.545455	0.205128	k__Bacteria; p__Firmicutes; c__Clostridia; o__Clostridiales; f__Ruminococcaceae; g__Faecalibacterium; s__
366195	0.0352436	0.506625	0.828571	0.117647	0	0.435897	k__Bacteria; p__Firmicutes; c__Clostridia; o__Clostridiales; f__Ruminococcaceae; g__Ruminococcus; s__bromii
538947	0.0279514	0.506625	0.8	0.411765	0	1.92308	k__Bacteria; p__Firmicutes; c__Clostridia; o__Clostridiales; f__Lachnospiraceae; g__Blautia; s__
332778	0.0289193	0.506625	0.742857	1.88235	0.818182	0.153846	k__Bacteria; p__Firmicutes; c__Clostridia; o__Clostridiales; f__Lachnospiraceae; g__; s__
822060	0.0386477	0.506625	0.742857	0	0	1.48718	k__Bacteria; p__Proteobacteria; c__Gammaproteobacteria; o__Pseudomonadales; f__Pseudomonadaceae; g__Pseudomonas; s__umsongensis
294682	0.0393621	0.506625	0.742857	0.411765	0	6.61538	k__Bacteria; p__Firmicutes; c__Bacilli; o__Bacillales; f__Bacillaceae; g__Bacillus
70461	0.0409737	0.506625	0.742857	0.764706	0	0.641026	k__Bacteria; p__Bacteroidetes; c__Bacteroidia; o__Bacteroidales; f__[Odoribacteraceae]; g__Butyricimonas; s__
586525	0.0287903	0.506625	0.714286	0.0588235	0	0.717949	k__Bacteria; p__Firmicutes; c__Clostridia; o__Clostridiales; f__Ruminococcaceae; g__Faecalibacterium
1110135	0.0392533	0.506625	0.714286	0.941176	0.363636	0.153846	k__Bacteria; p__Firmicutes; c__Clostridia; o__Clostridiales; f__Lachnospiraceae; g__; s__
4410401	0.0271631	0.506625	0.685714	0.470588	1.27273	0.0769231	k__Bacteria; p__Firmicutes; c__Clostridia; o__Clostridiales; f__Veillonellaceae; g__Veillonella; s__dispar
455671	0.0285399	0.506625	0.685714	0.117647	0	1.02564	k__Bacteria; p__Firmicutes; c__Bacilli; o__Lactobacillales; f__Streptococcaceae; g__Lactococcus; s__garvieae
586350	0.0313236	0.506625	0.685714	0.411765	0	1.30769	k__Bacteria; p__Proteobacteria; c__Betaproteobacteria; o__Burkholderiales; f__Comamonadaceae; g__Delftia; s__
341139	0.0304529	0.506625	0.657143	0.705882	0.181818	0.0769231	k__Bacteria; p__Firmicutes; c__Clostridia; o__Clostridiales; f__Lachnospiraceae; g__; s__
858026	0.0388205	0.506625	0.657143	0.411765	0	1.33333	k__Bacteria; p__Actinobacteria; c__Actinobacteria; o__Actinomycetales; f__Corynebacteriaceae; g__Corynebacterium; s__
656774	0.0289653	0.506625	0.628571	0.529412	0	1.74359	k__Bacteria; p__Proteobacteria; c__Betaproteobacteria; o__Burkholderiales; f__Comamonadaceae; g__Delftia; s__
585063	0.0334151	0.506625	0.628571	0	0	0.692308	k__Bacteria; p__Actinobacteria; c__Actinobacteria; o__Actinomycetales; f__; g__; s__
183224	0.0390809	0.506625	0.571429	1.47059	0.909091	2.66667	k__Bacteria; p__Firmicutes; c__Clostridia; o__Clostridiales; f__Lachnospiraceae; g__Roseburia; s__
4303851	0.0322952	0.506625	0.542857	1.11765	1.45455	0	k__Bacteria; p__Firmicutes; c__Clostridia; o__Clostridiales; f__Ruminococcaceae; g__Ruminococcus; s__
228029	0.0343962	0.506625	0.542857	0	0	1.41026	k__Bacteria; p__Proteobacteria; c__Betaproteobacteria; o__Burkholderiales; f__Comamonadaceae; g__Comamonas; s__
197540	0.030764	0.506625	0.457143	0	0	1.30769	k__Bacteria; p__Firmicutes; c__Clostridia; o__Clostridiales; f__Ruminococcaceae
1024520	0.036484	0.506625	0.457143	0	0	0.923077	k__Bacteria; p__Proteobacteria; c__Betaproteobacteria; o__Burkholderiales; f__Comamonadaceae; g__Comamonas; s__
281758	0.0364967	0.506625	0.457143	0	0	0.948718	k__Bacteria; p__Proteobacteria; c__Betaproteobacteria; o__Burkholderiales; f__Comamonadaceae; g__Delftia; s__
196391	0.037755	0.506625	0.457143	0.117647	0	0.102564	k__Bacteria; p__Firmicutes; c__Clostridia; o__Clostridiales; f__Clostridiaceae; g__Clostridium; s__celatum
165489	0.0313832	0.506625	0.428571	0.0588235	0.545455	0.74359	k__Bacteria; p__Proteobacteria; c__Gammaproteobacteria; o__Enterobacteriales; f__Enterobacteriaceae; g__Escherichia; s__coli
861807	0.0396025	0.506625	0.428571	0.235294	0	1.30769	k__Bacteria; p__Actinobacteria; c__Actinobacteria; o__Actinomycetales; f__Corynebacteriaceae; g__Corynebacterium; s__
523561	0.0379953	0.506625	0.371429	0	0	0.846154	k__Bacteria; p__Chloroflexi; c__Thermomicrobia; o__JG30-KF-CM45; f__; g__; s__
184991	0.0306333	0.506625	0.342857	0	0	0.384615	k__Bacteria; p__Firmicutes; c__Clostridia; o__Clostridiales; f__Lachnospiraceae; g__Blautia; s__
216010	0.0356805	0.506625	0.342857	0	0	0.128205	k__Bacteria; p__Firmicutes; c__Clostridia; o__Clostridiales; f__[Mogibacteriaceae]; g__; s__
230232	0.0372655	0.506625	0.342857	0.0588235	0	0.0512821	k__Bacteria; p__Firmicutes; c__Clostridia; o__Clostridiales; f__Lachnospiraceae
776643	0.039616	0.506625	0.342857	0	0	0.615385	k__Bacteria; p__Actinobacteria; c__Actinobacteria; o__Actinomycetales; f__Microbacteriaceae
179663	0.0357459	0.506625	0.314286	0.352941	0.181818	0.025641	k__Bacteria; p__Firmicutes; c__Clostridia; o__Clostridiales; f__Ruminococcaceae; g__Faecalibacterium; s__prausnitzii
194488	0.040543	0.506625	0.314286	0	0.181818	1.10256	k__Bacteria; p__Firmicutes; c__Clostridia; o__Clostridiales; f__Lachnospiraceae; g__; s__
193786	0.0310404	0.506625	0.285714	0	0.181818	0.025641	k__Bacteria; p__Firmicutes; c__Clostridia; o__Clostridiales; f__Ruminococcaceae; g__Faecalibacterium; s__prausnitzii
173817	0.0329804	0.506625	0.285714	0	0	0.128205	k__Bacteria; p__Firmicutes; c__Clostridia; o__Clostridiales; f__Lachnospiraceae; g__Blautia; s__
199077	0.0302594	0.506625	0.257143	0	0	0.025641	k__Bacteria; p__Firmicutes; c__Clostridia; o__Clostridiales; f__Lachnospiraceae; g__Coprococcus; s__
169182	0.0311925	0.506625	0.257143	0.0588235	2.27273	0.666667	k__Bacteria; p__Proteobacteria; c__Gammaproteobacteria; o__Enterobacteriales; f__Enterobacteriaceae; g__Escherichia; s__coli
354517	0.027236	0.506625	0.228571	1.88235	0.0909091	0	k__Bacteria; p__Firmicutes; c__Clostridia; o__Clostridiales; f__Ruminococcaceae
4332082	0.02778	0.506625	0.228571	0.411765	0	0.0512821	k__Bacteria; p__Firmicutes; c__Clostridia; o__Clostridiales; f__Lachnospiraceae; g__Roseburia; s__
336281	0.0376994	0.506625	0.228571	0.882353	0	0.205128	k__Bacteria; p__Proteobacteria; c__Betaproteobacteria; o__Burkholderiales; f__Alcaligenaceae; g__Sutterella; s__
4423026	0.0285329	0.506625	0.2	0.823529	0	1.51282	k__Bacteria; p__Proteobacteria; c__Gammaproteobacteria; o__Alteromonadales; f__Shewanellaceae; g__; s__
366545	0.0323463	0.506625	0.2	0	0	2.23077	k__Bacteria; p__[Thermi]; c__Deinococci; o__Deinococcales; f__Deinococcaceae; g__Deinococcus; s__
197426	0.0331294	0.506625	0.2	0.0588235	0	0.435897	k__Bacteria; p__Firmicutes; c__Clostridia; o__Clostridiales; f__Lachnospiraceae; g__Dorea; s__
615153	0.0331533	0.506625	0.2	0.0588235	0	0.974359	k__Bacteria; p__Proteobacteria; c__Alphaproteobacteria; o__Rhizobiales; f__Rhizobiaceae
314528	0.0368273	0.506625	0.2	0	0	0.487179	k__Bacteria; p__Firmicutes; c__Clostridia; o__Clostridiales; f__; g__; s__
524848	0.0369557	0.506625	0.2	0.352941	0	0	k__Bacteria; p__Firmicutes; c__Clostridia; o__Clostridiales; f__Lachnospiraceae; g__; s__
179826	0.0305018	0.506625	0.171429	0.352941	0.545455	0.923077	k__Bacteria; p__Firmicutes; c__Clostridia; o__Clostridiales; f__Ruminococcaceae; g__Butyricicoccus; s__pullicaecorum
1740498	0.033042	0.506625	0.171429	0	0.363636	0.128205	k__Bacteria; p__Bacteroidetes; c__Bacteroidia; o__Bacteroidales; f__Bacteroidaceae; g__Bacteroides; s__
194258	0.0346417	0.506625	0.171429	0.176471	0	0	k__Bacteria; p__Firmicutes; c__Clostridia; o__Clostridiales; f__Ruminococcaceae; g__Faecalibacterium; s__prausnitzii
801579	0.0364605	0.506625	0.142857	0.0588235	0	1.28205	k__Bacteria; p__Firmicutes; c__Bacilli; o__Bacillales; f__Planococcaceae; g__Rummeliibacillus; s__
196087	0.0392906	0.506625	0.142857	0.117647	0.545455	0.0512821	k__Bacteria; p__Firmicutes; c__Clostridia; o__Clostridiales; f__Lachnospiraceae; g__Coprococcus; s__catus
2647328	0.0397981	0.506625	0.142857	0.0588235	0.363636	0.025641	k__Bacteria; p__Proteobacteria; c__Gammaproteobacteria; o__Pasteurellales; f__Pasteurellaceae; g__Actinobacillus; s__parahaemolyticus
10180	0.030226	0.506625	0.114286	0	0.727273	1.05128	k__Bacteria; p__Proteobacteria; c__Gammaproteobacteria; o__Enterobacteriales; f__Enterobacteriaceae
584263	0.0335184	0.506625	0.114286	0.117647	0	1.15385	k__Bacteria; p__Firmicutes; c__Clostridia; o__Clostridiales; f__; g__; s__
4324040	0.0372889	0.506625	0.114286	0.352941	0	0	k__Bacteria; p__Firmicutes; c__Clostridia; o__Clostridiales; f__Ruminococcaceae; g__; s__
178001	0.0400598	0.506625	0.114286	0	0.181818	0	k__Bacteria; p__Firmicutes; c__Clostridia; o__Clostridiales; f__Lachnospiraceae; g__Lachnospira; s__
195015	0.0382197	0.506625	0.0857143	0.235294	0	0	k__Bacteria; p__Firmicutes; c__Clostridia; o__Clostridiales; f__Lachnospiraceae
588216	0.0277139	0.506625	0.0571429	0.0588235	0.636364	0.435897	k__Bacteria; p__Proteobacteria; c__Gammaproteobacteria; o__Enterobacteriales; f__Enterobacteriaceae; g__Escherichia; s__coli
1512104	0.0294147	0.506625	0.0571429	0	0	0.410256	k__Bacteria; p__Proteobacteria; c__Gammaproteobacteria; o__Pseudomonadales; f__Moraxellaceae; g__Acinetobacter; s__johnsonii
1108726	0.0304236	0.506625	0.0571429	0	0	0.948718	k__Bacteria; p__Proteobacteria; c__Betaproteobacteria; o__Burkholderiales; f__Comamonadaceae; g__Comamonas; s__
4323871	0.0310414	0.506625	0.0571429	0	0	0.538462	k__Bacteria; p__Proteobacteria; c__Alphaproteobacteria; o__Rhizobiales; f__Methylobacteriaceae; g__Methylobacterium; s__komagatae
4356641	0.0342582	0.506625	0.0571429	0	0.454545	0.589744	k__Bacteria; p__Bacteroidetes; c__Bacteroidia; o__Bacteroidales; f__Bacteroidaceae; g__Bacteroides
510295	0.0344598	0.506625	0.0571429	0	0.0909091	1.15385	k__Bacteria; p__Firmicutes; c__Clostridia; o__Clostridiales; f__Ruminococcaceae
4451251	0.0356738	0.506625	0.0571429	0	0.454545	0	k__Bacteria; p__Actinobacteria; c__Coriobacteriia; o__Coriobacteriales; f__Coriobacteriaceae; g__Atopobium; s__
177493	0.0377821	0.506625	0.0571429	0	0.181818	0	k__Bacteria; p__Firmicutes; c__Clostridia; o__Clostridiales; f__Lachnospiraceae; g__Lachnospira; s__
4297918	0.0377821	0.506625	0.0571429	0	0.181818	0	k__Bacteria; p__Proteobacteria; c__Gammaproteobacteria; o__Enterobacteriales; f__Enterobacteriaceae; g__Escherichia; s__coli
822544	0.0391317	0.506625	0.0571429	0.0588235	0	0.846154	k__Bacteria; p__Proteobacteria; c__Gammaproteobacteria; o__Alteromonadales; f__Alteromonadaceae
553623	0.027802	0.506625	0.0285714	0	0	0.487179	k__Bacteria; p__Actinobacteria; c__Actinobacteria; o__Actinomycetales; f__Dietziaceae; g__Dietzia; s__
350256	0.0282739	0.506625	0.0285714	0	0	0.230769	k__Bacteria; p__Firmicutes; c__Clostridia; o__Clostridiales; f__Ruminococcaceae; g__Oscillospira; s__
523099	0.0300331	0.506625	0.0285714	0.294118	0	0.564103	k__Bacteria; p__Firmicutes; c__Clostridia; o__Clostridiales; f__; g__; s__
4351284	0.0314619	0.506625	0.0285714	0	0.727273	0.538462	k__Bacteria; p__Proteobacteria; c__Gammaproteobacteria; o__Enterobacteriales; f__Enterobacteriaceae; g__Escherichia; s__coli
4428313	0.0344906	0.506625	0.0285714	0.0588235	0	0.820513	k__Bacteria; p__Firmicutes; c__Bacilli; o__Lactobacillales; f__Lactobacillaceae; g__Lactobacillus; s__
362450	0.036675	0.506625	0.0285714	0.411765	0	74.8974	k__Bacteria; p__Firmicutes; c__Clostridia; o__Clostridiales; f__; g__; s__
4435186	0.0371032	0.506625	0.0285714	0.117647	0.181818	1.69231	k__Bacteria; p__Bacteroidetes; c__Bacteroidia; o__Bacteroidales; f__Prevotellaceae; g__Prevotella; s__
368849	0.03895	0.506625	0.0285714	0	0.272727	0.179487	k__Bacteria; p__Proteobacteria; c__Gammaproteobacteria; o__Enterobacteriales; f__Enterobacteriaceae
270355	0.0293883	0.506625	0	0	0.181818	0.205128	k__Bacteria; p__Proteobacteria; c__Gammaproteobacteria; o__Enterobacteriales; f__Enterobacteriaceae
197897	0.0308972	0.506625	0	0.117647	0.909091	0.153846	k__Bacteria; p__Firmicutes; c__Clostridia; o__Clostridiales; f__Lachnospiraceae; g__[Ruminococcus]; s__gnavus
350189	0.0341367	0.506625	0	0.117647	0	0.435897	k__Bacteria; p__Firmicutes; c__Clostridia; o__Clostridiales; f__Ruminococcaceae; g__; s__
291342	0.0382565	0.506625	0	0	0	0.128205	k__Bacteria; p__Firmicutes; c__Bacilli; o__Bacillales; f__Bacillaceae
192342	0.0382565	0.506625	0	0	0	0.128205	k__Bacteria; p__Proteobacteria; c__Gammaproteobacteria; o__Enterobacteriales; f__Enterobacteriaceae
1118690	0.0382565	0.506625	0	0	0	0.128205	k__Bacteria; p__Thermotogae; c__Thermotogae; o__Thermotogales; f__Thermotogaceae; g__Kosmotoga; s__mrcj
399197	0.0382565	0.506625	0	0	0	0.128205	k__Bacteria; p__Firmicutes; c__Bacilli; o__Bacillales
1099674	0.0383445	0.506625	0	0	0	0.205128	k__Bacteria; p__Firmicutes; c__Bacilli; o__Bacillales; f__Staphylococcaceae; g__Staphylococcus
341488	0.0383445	0.506625	0	0	0	0.179487	k__Bacteria; p__Firmicutes; c__Bacilli; o__Bacillales; f__Bacillaceae; g__Bacillus; s__firmus
821325	0.0383504	0.506625	0	0	0	0.384615	k__Bacteria; p__Firmicutes; c__Bacilli; o__Bacillales; f__Planococcaceae; g__Solibacillus; s__
757005	0.0383504	0.506625	0	0	0	0.205128	k__Bacteria; p__Firmicutes; c__Bacilli; o__Bacillales; f__Planococcaceae; g__Rummeliibacillus; s__
270572	0.0383504	0.506625	0	0	0	0.358974	k__Bacteria; p__Firmicutes; c__Bacilli; o__Lactobacillales; f__Streptococcaceae; g__Streptococcus; s__sobrinus
849122	0.0383504	0.506625	0	0	0	0.230769	k__Bacteria; p__Planctomycetes; c__Planctomycetia; o__Planctomycetales; f__Planctomycetaceae; g__Planctomyces; s__
792393	0.0383622	0.506625	0	0	0	0.230769	k__Bacteria; p__Proteobacteria; c__Gammaproteobacteria; o__Vibrionales; f__Vibrionaceae; g__Vibrio; s__shilonii
849030	0.038368	0.506625	0	0	0	0.794872	k__Bacteria; p__Actinobacteria; c__Actinobacteria; o__Actinomycetales; f__Brevibacteriaceae; g__Brevibacterium; s__
14159	0.038368	0.506625	0	0	0	0.769231	k__Bacteria; p__Firmicutes; c__Clostridia; o__Clostridiales; f__[Mogibacteriaceae]; g__; s__
4335578	0.038368	0.506625	0	0	0	0.717949	k__Bacteria; p__Firmicutes; c__Clostridia; o__Clostridiales; f__[Mogibacteriaceae]; g__; s__
187233	0.0383739	0.506625	0	0	0	0.410256	k__Bacteria; p__Firmicutes; c__Bacilli; o__Lactobacillales; f__Lactobacillaceae; g__Lactobacillus; s__
3970651	0.0384366	0.506625	0	0	0.454545	0.0512821	k__Bacteria; p__Bacteroidetes; c__Bacteroidia; o__Bacteroidales; f__Porphyromonadaceae; g__Parabacteroides; s__
223368	0.0399459	0.506625	0	0	0.0909091	0.435897	k__Bacteria; p__Proteobacteria; c__Gammaproteobacteria; o__Enterobacteriales; f__Enterobacteriaceae
236811	0.0399503	0.506625	0	0	0.0909091	0.333333	k__Bacteria; p__Proteobacteria; c__Gammaproteobacteria; o__Enterobacteriales; f__Enterobacteriaceae
103166	0.0402625	0.506625	0	0	0.0909091	0.25641	k__Bacteria; p__Proteobacteria; c__Gammaproteobacteria; o__Enterobacteriales; f__Enterobacteriaceae
354275	0.040699	0.506625	0	0	0.181818	0	k__Bacteria; p__Firmicutes; c__Clostridia; o__Clostridiales; f__Ruminococcaceae
363383	0.040699	0.506625	0	0	0.363636	0	k__Bacteria; p__Proteobacteria; c__Gammaproteobacteria; o__Enterobacteriales; f__Enterobacteriaceae; g__Enterobacter; s__
175883	0.040699	0.506625	0	0	0.0909091	0	k__Bacteria; p__Firmicutes; c__Clostridia; o__Clostridiales; f__Lachnospiraceae; g__[Ruminococcus]; s__gnavus
181483	0.040699	0.506625	0	0	0.0909091	0	k__Bacteria; p__Firmicutes; c__Clostridia; o__Clostridiales; f__Ruminococcaceae; g__Faecalibacterium; s__prausnitzii
1024529	0.040699	0.506625	0	0	0.181818	0	k__Bacteria; p__Firmicutes; c__Clostridia; o__Clostridiales; f__Clostridiaceae; g__Clostridium; s__celatum
585229	0.040699	0.506625	0	0	0.0909091	0	k__Bacteria; p__Firmicutes; c__Erysipelotrichi; o__Erysipelotrichales; f__Erysipelotrichaceae; g__[Eubacterium]; s__cylindroides
509516	0.040699	0.506625	0	0	0.272727	0	k__Bacteria; p__Firmicutes; c__Bacilli; o__Lactobacillales; f__Enterococcaceae; g__Enterococcus; s__casseliflavus
578022	0.040699	0.506625	0	0	1.09091	0	k__Bacteria; p__Firmicutes; c__Bacilli; o__Lactobacillales; f__Enterococcaceae
2272791	0.040699	0.506625	0	0	0.0909091	0	k__Bacteria; p__Firmicutes; c__Clostridia; o__Clostridiales; f__Clostridiaceae; g__; s__
194693	0.040699	0.506625	0	0	0.0909091	0	k__Bacteria; p__Firmicutes; c__Clostridia; o__Clostridiales; f__Lachnospiraceae; g__; s__
1116674	0.040699	0.506625	0	0	0.0909091	0	k__Bacteria; p__Proteobacteria; c__Gammaproteobacteria; o__Enterobacteriales; f__Enterobacteriaceae
4370362	0.040699	0.506625	0	0	0.272727	0	k__Bacteria; p__Firmicutes; c__Clostridia; o__Clostridiales; f__Ruminococcaceae; g__Faecalibacterium
4388775	0.040699	0.506625	0	0	0.0909091	0	k__Bacteria; p__Firmicutes; c__Clostridia; o__Clostridiales; f__Veillonellaceae; g__Veillonella; s__dispar
382947	0.040699	0.506625	0	0	40.2727	0	k__Bacteria; p__Firmicutes; c__Clostridia; o__Clostridiales; f__Veillonellaceae; g__Dialister; s__
85614	0.040699	0.506625	0	0	0.181818	0	k__Bacteria; p__Proteobacteria; c__Gammaproteobacteria; o__Enterobacteriales; f__Enterobacteriaceae; g__Morganella; s__
4372058	0.040699	0.506625	0	0	0.181818	0	k__Bacteria; p__Bacteroidetes; c__Bacteroidia; o__Bacteroidales; f__Prevotellaceae; g__Prevotella; s__melaninogenica
3931371	0.040699	0.506625	0	0	0.0909091	0	k__Bacteria; p__Firmicutes; c__Bacilli; o__Lactobacillales; f__Leuconostocaceae; g__; s__
4338803	0.040699	0.506625	0	0	0.0909091	0	k__Bacteria; p__Firmicutes; c__Clostridia; o__Clostridiales; f__Lachnospiraceae; g__[Ruminococcus]; s__gnavus
4316566	0.040699	0.506625	0	0	1.54545	0	k__Bacteria; p__Firmicutes; c__Bacilli; o__Lactobacillales; f__Enterococcaceae; g__Vagococcus; s__
639712	0.040699	0.506625	0	0	0.0909091	0	k__Bacteria; p__Actinobacteria; c__Actinobacteria; o__Actinomycetales; f__Microbacteriaceae; g__; s__
322004	0.040699	0.506625	0	0	0.181818	0	k__Bacteria; p__Firmicutes; c__Clostridia; o__Clostridiales; f__Ruminococcaceae; g__; s__
4440497	0.040699	0.506625	0	0	0.181818	0	k__Bacteria; p__Proteobacteria; c__Gammaproteobacteria; o__Enterobacteriales; f__Enterobacteriaceae; g__Proteus; s__
3983005	0.040699	0.506625	0	0	0.0909091	0	k__Bacteria; p__Bacteroidetes; c__Bacteroidia; o__Bacteroidales; f__Prevotellaceae; g__Prevotella; s__
1007926	0.040699	0.506625	0	0	0.0909091	0	k__Bacteria; p__Firmicutes; c__Bacilli; o__Lactobacillales; f__Streptococcaceae; g__Streptococcus; s__infantis
319262	0.040699	0.506625	0	0	0.0909091	0	k__Bacteria; p__Firmicutes; c__Clostridia; o__Clostridiales; f__Ruminococcaceae; g__Faecalibacterium
296659	0.040699	0.506625	0	0	0.0909091	0	k__Bacteria; p__Firmicutes; c__Bacilli; o__Lactobacillales; f__Streptococcaceae; g__Streptococcus; s__luteciae
4304843	0.040699	0.506625	0	0	0.181818	0	k__Bacteria; p__Actinobacteria; c__Coriobacteriia; o__Coriobacteriales; f__Coriobacteriaceae; g__; s__
4439469	0.040699	0.506625	0	0	0.0909091	0	k__Bacteria; p__Firmicutes; c__Clostridia; o__Clostridiales; f__Ruminococcaceae; g__Faecalibacterium; s__
816209	0.040699	0.506625	0	0	0.0909091	0	k__Bacteria; p__Bacteroidetes; c__Cytophagia; o__Cytophagales; f__Cyclobacteriaceae; g__; s__
146086	0.040699	0.506625	0	0	0.0909091	0	k__Bacteria; p__Firmicutes; c__Clostridia; o__Clostridiales; f__Lachnospiraceae; g__; s__
162955	0.040699	0.506625	0	0	0.454545	0	k__Bacteria; p__Firmicutes; c__Bacilli; o__Lactobacillales; f__Enterococcaceae; g__Enterococcus
4336939	0.040699	0.506625	0	0	0.0909091	0	k__Bacteria; p__Firmicutes; c__Clostridia; o__Clostridiales; f__Ruminococcaceae; g__; s__
308983	0.040699	0.506625	0	0	0.181818	0	k__Bacteria; p__Firmicutes; c__Clostridia; o__Clostridiales; f__Lachnospiraceae; g__Coprococcus; s__catus
861063	0.040699	0.506625	0	0	0.0909091	0	k__Bacteria; p__Proteobacteria; c__Alphaproteobacteria; o__Rhizobiales; f__Rhizobiaceae; g__; s__
251243	0.040699	0.506625	0	0	0.0909091	0	k__Bacteria; p__Firmicutes; c__Bacilli; o__Lactobacillales; f__Leuconostocaceae; g__Leuconostoc; s__mesenteroides
1746913	0.040699	0.506625	0	0	0.0909091	0	k__Bacteria; p__Proteobacteria; c__Gammaproteobacteria; o__Enterobacteriales; f__Enterobacteriaceae; g__Proteus; s__
624891	0.040699	0.506625	0	0	0.181818	0	k__Bacteria; p__Firmicutes; c__Bacilli; o__Lactobacillales; f__Enterococcaceae
105352	0.040699	0.506625	0	0	0.0909091	0	k__Bacteria; p__Actinobacteria; c__Actinobacteria; o__Actinomycetales; f__Microbacteriaceae; g__Candidatus Rhodoluna; s__
192735	0.040699	0.506625	0	0	0.0909091	0	k__Bacteria; p__Firmicutes; c__Clostridia; o__Clostridiales
1904497	0.040699	0.506625	0	0	0.0909091	0	k__Bacteria; p__Firmicutes; c__Clostridia; o__Clostridiales; f__Clostridiaceae; g__SMB53; s__
340794	0.040699	0.506625	0	0	0.0909091	0	k__Bacteria; p__Firmicutes; c__Clostridia; o__Clostridiales; f__Ruminococcaceae; g__Ruminococcus; s__
225919	0.040699	0.506625	0	0	0.0909091	0	k__Bacteria; p__Firmicutes; c__Bacilli; o__Lactobacillales; f__; g__; s__
4359214	0.040699	0.506625	0	0	0.0909091	0	k__Bacteria; p__Firmicutes; c__Clostridia; o__Clostridiales; f__Lachnospiraceae; g__; s__
851782	0.040699	0.506625	0	0	0.0909091	0	k__Bacteria; p__Firmicutes; c__Clostridia; o__Clostridiales; f__Lachnospiraceae; g__Shuttleworthia; s__satelles
4227110	0.040699	0.506625	0	0	0.0909091	0	k__Bacteria; p__Proteobacteria; c__Gammaproteobacteria; o__Enterobacteriales; f__Enterobacteriaceae
184980	0.040699	0.506625	0	0	0.0909091	0	k__Bacteria; p__Firmicutes; c__Clostridia; o__Clostridiales; f__Ruminococcaceae; g__Faecalibacterium; s__prausnitzii
181633	0.040699	0.506625	0	0	0.0909091	0	k__Bacteria; p__Firmicutes; c__Clostridia; o__Clostridiales; f__Ruminococcaceae; g__; s__
297143	0.040699	0.506625	0	0	0.0909091	0	k__Bacteria; p__Firmicutes; c__Clostridia; o__Clostridiales; f__Peptostreptococcaceae; g__; s__
4477719	0.040699	0.506625	0	0	0.0909091	0	k__Bacteria; p__Proteobacteria; c__Gammaproteobacteria; o__Enterobacteriales; f__Enterobacteriaceae; g__Morganella; s__
4299396	0.040699	0.506625	0	0	0.0909091	0	k__Bacteria; p__Firmicutes; c__Clostridia; o__Clostridiales; f__Clostridiaceae; g__02d06; s__
593569	0.040699	0.506625	0	0	0.0909091	0	k__Bacteria; p__Firmicutes; c__Erysipelotrichi; o__Erysipelotrichales; f__Erysipelotrichaceae; g__Bulleidia; s__p-1630-c5
344593	0.040699	0.506625	0	0	0.0909091	0	k__Bacteria; p__Proteobacteria; c__Betaproteobacteria; o__Neisseriales; f__Neisseriaceae; g__Neisseria; s__subflava
745431	0.040699	0.506625	0	0	0.0909091	0	k__Bacteria; p__Firmicutes; c__Clostridia; o__Clostridiales; f__Ruminococcaceae; g__Faecalibacterium; s__
2558420	0.040699	0.506625	0	0	0.0909091	0	k__Bacteria; p__Bacteroidetes; c__Bacteroidia; o__Bacteroidales; f__Porphyromonadaceae; g__Parabacteroides; s__distasonis
4408085	0.040699	0.506625	0	0	0.0909091	0	k__Bacteria; p__Proteobacteria; c__Gammaproteobacteria; o__Pasteurellales; f__Pasteurellaceae; g__Haemophilus; s__parainfluenzae
720489	0.040699	0.506625	0	0	0.181818	0	k__Bacteria; p__Proteobacteria; c__Gammaproteobacteria; o__Enterobacteriales; f__Enterobacteriaceae; g__Morganella; s__
4480861	0.040699	0.506625	0	0	0.181818	0	k__Bacteria; p__Firmicutes; c__Erysipelotrichi; o__Erysipelotrichales; f__Erysipelotrichaceae; g__Catenibacterium; s__
804449	0.040699	0.506625	0	0	0.181818	0	k__Bacteria; p__Proteobacteria; c__Alphaproteobacteria; o__Rhodobacterales; f__Rhodobacteraceae; g__Loktanella; s__
4406616	0.040699	0.506625	0	0	0.0909091	0	k__Bacteria; p__Firmicutes; c__Clostridia; o__Clostridiales; f__Lachnospiraceae
656765	0.040699	0.506625	0	0	0.181818	0	k__Bacteria; p__Firmicutes; c__Bacilli; o__Lactobacillales; f__Leuconostocaceae; g__; s__
303571	0.040699	0.506625	0	0	0.0909091	0	k__Bacteria; p__Firmicutes; c__Clostridia; o__Clostridiales; f__Ruminococcaceae; g__Ruminococcus; s__
4464717	0.040699	0.506625	0	0	0.0909091	0	k__Bacteria; p__Firmicutes; c__Clostridia; o__Clostridiales; f__Clostridiaceae; g__; s__
4419380	0.040699	0.506625	0	0	0.181818	0	k__Bacteria; p__Firmicutes; c__Erysipelotrichi; o__Erysipelotrichales; f__Erysipelotrichaceae; g__Bulleidia; s__
819301	0.040699	0.506625	0	0	0.0909091	0	k__Bacteria; p__Firmicutes; c__Bacilli; o__Lactobacillales; f__Lactobacillaceae; g__Lactobacillus; s__ruminis
313968	0.040699	0.506625	0	0	0.0909091	0	k__Bacteria; p__Firmicutes; c__Clostridia; o__Clostridiales; f__Ruminococcaceae; g__Faecalibacterium; s__
4355971	0.040699	0.506625	0	0	0.0909091	0	k__Bacteria; p__Firmicutes; c__Clostridia; o__Clostridiales; f__Clostridiaceae; g__SMB53; s__
4373910	0.040699	0.506625	0	0	0.181818	0	k__Bacteria; p__Proteobacteria; c__Betaproteobacteria; o__Neisseriales; f__Neisseriaceae; g__Neisseria; s__oralis
181603	0.040699	0.506625	0	0	0.0909091	0	k__Bacteria; p__Firmicutes; c__Clostridia; o__Clostridiales; f__Ruminococcaceae; g__Anaerotruncus; s__
147940	0.040699	0.506625	0	0	0.181818	0	k__Bacteria; p__Proteobacteria; c__Betaproteobacteria; o__Rhodocyclales; f__Rhodocyclaceae; g__Zoogloea; s__
3294726	0.040699	0.506625	0	0	0.0909091	0	k__Bacteria; p__Firmicutes; c__Clostridia; o__Clostridiales; f__Ruminococcaceae; g__Faecalibacterium; s__prausnitzii
4308127	0.040699	0.506625	0	0	11.0909	0	k__Bacteria; p__Tenericutes; c__Mollicutes; o__RF39; f__; g__; s__
4442459	0.040699	0.506625	0	0	0.0909091	0	k__Bacteria; p__Bacteroidetes; c__Bacteroidia; o__Bacteroidales; f__Porphyromonadaceae; g__Parabacteroides; s__distasonis
2223978	0.040699	0.506625	0	0	0.0909091	0	k__Bacteria; p__Firmicutes; c__Clostridia; o__Clostridiales; f__Ruminococcaceae; g__Faecalibacterium; s__prausnitzii
585648	0.040699	0.506625	0	0	0.0909091	0	k__Bacteria; p__Proteobacteria; c__Alphaproteobacteria; o__Rhodobacterales; f__Rhodobacteraceae; g__Loktanella; s__
520643	0.040699	0.506625	0	0	0.272727	0	k__Bacteria; p__Firmicutes; c__Clostridia; o__Clostridiales; f__Lachnospiraceae
175036	0.040699	0.506625	0	0	0.0909091	0	k__Bacteria; p__Firmicutes; c__Clostridia; o__Clostridiales; f__Lachnospiraceae; g__Coprococcus; s__eutactus
612512	0.040699	0.506625	0	0	0.0909091	0	k__Bacteria; p__Proteobacteria; c__Gammaproteobacteria; o__Pasteurellales; f__Pasteurellaceae; g__Aggregatibacter; s__
606063	0.040699	0.506625	0	0	0.0909091	0	k__Bacteria; p__Proteobacteria; c__Gammaproteobacteria; o__Enterobacteriales; f__Enterobacteriaceae
3184132	0.040699	0.506625	0	0	0.0909091	0	k__Bacteria; p__Proteobacteria; c__Gammaproteobacteria; o__Enterobacteriales; f__Enterobacteriaceae; g__Morganella; s__
898433	0.040699	0.506625	0	0	0.0909091	0	k__Bacteria; p__Proteobacteria; c__Gammaproteobacteria; o__Pasteurellales; f__Pasteurellaceae; g__Haemophilus; s__parainfluenzae
2208658	0.040699	0.506625	0	0	0.0909091	0	k__Bacteria; p__Firmicutes; c__Bacilli; o__Lactobacillales; f__Streptococcaceae; g__Streptococcus; s__
533589	0.040699	0.506625	0	0	0.0909091	0	k__Bacteria; p__Firmicutes; c__Bacilli; o__Lactobacillales; f__Enterococcaceae; g__Vagococcus; s__
71580	0.040699	0.506625	0	0	0.0909091	0	k__Bacteria; p__Proteobacteria; c__Alphaproteobacteria; o__Rhodobacterales; f__Rhodobacteraceae; g__Loktanella; s__
175585	0.040699	0.506625	0	0	0.0909091	0	k__Bacteria; p__Firmicutes; c__Clostridia; o__Clostridiales; f__Ruminococcaceae; g__Faecalibacterium
4450025	0.040699	0.506625	0	0	0.272727	0	k__Bacteria; p__Firmicutes; c__Clostridia; o__Clostridiales; f__Lachnospiraceae; g__; s__
173986	0.040699	0.506625	0	0	0.0909091	0	k__Bacteria; p__Firmicutes; c__Clostridia; o__Clostridiales; f__Ruminococcaceae; g__Faecalibacterium; s__prausnitzii
4334748	0.040699	0.506625	0	0	0.0909091	0	k__Bacteria; p__Proteobacteria; c__Gammaproteobacteria; o__Pasteurellales; f__Pasteurellaceae; g__Haemophilus
365372	0.040699	0.506625	0	0	0.0909091	0	k__Bacteria; p__Firmicutes; c__Clostridia; o__Clostridiales; f__Ruminococcaceae; g__Faecalibacterium; s__prausnitzii
304948	0.040699	0.506625	0	0	0.0909091	0	k__Bacteria; p__Firmicutes; c__Clostridia; o__Clostridiales; f__Lachnospiraceae; g__[Ruminococcus]; s__gnavus
4418496	0.040699	0.506625	0	0	0.0909091	0	k__Bacteria; p__Bacteroidetes; c__Bacteroidia; o__Bacteroidales; f__Porphyromonadaceae; g__Parabacteroides; s__
191695	0.040699	0.506625	0	0	0.181818	0	k__Bacteria; p__Firmicutes; c__Clostridia; o__Clostridiales; f__Clostridiaceae; g__Clostridium; s__
182920	0.040699	0.506625	0	0	0.0909091	0	k__Bacteria; p__Firmicutes; c__Clostridia; o__Clostridiales; f__Ruminococcaceae; g__Faecalibacterium; s__prausnitzii
193160	0.040699	0.506625	0	0	0.181818	0	k__Bacteria; p__Firmicutes; c__Clostridia; o__Clostridiales; f__Lachnospiraceae; g__Coprococcus; s__eutactus
4481624	0.040699	0.506625	0	0	0.0909091	0	k__Bacteria; p__Firmicutes; c__Clostridia; o__Clostridiales; f__Clostridiaceae; g__Clostridium; s__perfringens
241843	0.040699	0.506625	0	0	0.0909091	0	k__Bacteria; p__Firmicutes; c__Clostridia; o__Clostridiales; f__Clostridiaceae; g__; s__
222773	0.040699	0.506625	0	0	0.272727	0	k__Bacteria; p__Firmicutes; c__Erysipelotrichi; o__Erysipelotrichales; f__Erysipelotrichaceae; g__Bulleidia; s__p-1630-c5
4439606	0.040699	0.506625	0	0	0.181818	0	k__Bacteria; p__Proteobacteria; c__Gammaproteobacteria; o__Enterobacteriales; f__Enterobacteriaceae; g__Morganella
554560	0.040699	0.506625	0	0	0.0909091	0	k__Bacteria; p__Firmicutes; c__Clostridia; o__Clostridiales; f__Ruminococcaceae; g__; s__
3136118	0.040699	0.506625	0	0	0.363636	0	k__Bacteria; p__Proteobacteria; c__Gammaproteobacteria; o__Enterobacteriales; f__Enterobacteriaceae; g__Morganella; s__
333702	0.040699	0.506625	0	0	0.0909091	0	k__Bacteria; p__Firmicutes; c__Clostridia; o__Clostridiales; f__Ruminococcaceae; g__; s__
3046870	0.040699	0.506625	0	0	0.0909091	0	k__Bacteria; p__Firmicutes; c__Clostridia; o__Clostridiales
136755	0.040699	0.506625	0	0	48.4545	0	k__Bacteria; p__Proteobacteria; c__Gammaproteobacteria; o__Enterobacteriales; f__Enterobacteriaceae; g__Morganella; s__
911496	0.040699	0.506625	0	0	0.0909091	0	k__Bacteria; p__Firmicutes; c__Bacilli; o__Lactobacillales; f__Streptococcaceae; g__Streptococcus; s__
274422	0.040699	0.506625	0	0	0.0909091	0	k__Bacteria; p__Firmicutes; c__Clostridia; o__Clostridiales; f__Peptostreptococcaceae
192215	0.040699	0.506625	0	0	0.0909091	0	k__Bacteria; p__Proteobacteria; c__Gammaproteobacteria; o__Enterobacteriales; f__Enterobacteriaceae
197929	0.040699	0.506625	0	0	0.0909091	0	k__Bacteria; p__Firmicutes; c__Clostridia; o__Clostridiales; f__Lachnospiraceae
674696	0.040699	0.506625	0	0	0.0909091	0	k__Bacteria; p__Proteobacteria; c__Gammaproteobacteria; o__Enterobacteriales; f__Enterobacteriaceae
1890229	0.040699	0.506625	0	0	0.909091	0	k__Bacteria; p__Proteobacteria; c__Gammaproteobacteria; o__Enterobacteriales; f__Enterobacteriaceae; g__Morganella; s__
4479392	0.040699	0.506625	0	0	0.0909091	0	k__Bacteria; p__Firmicutes; c__Clostridia; o__Clostridiales; f__Clostridiaceae; g__; s__
921110	0.040699	0.506625	0	0	3.36364	0	k__Bacteria; p__Firmicutes; c__Bacilli; o__Lactobacillales; f__Enterococcaceae; g__Vagococcus; s__
355344	0.040699	0.506625	0	0	0.0909091	0	k__Bacteria; p__Firmicutes; c__Clostridia; o__Clostridiales; f__Lachnospiraceae; g__; s__
3856404	0.040699	0.506625	0	0	0.0909091	0	k__Bacteria; p__Firmicutes; c__Clostridia; o__Clostridiales; f__Ruminococcaceae; g__Ruminococcus; s__flavefaciens
146094	0.040699	0.506625	0	0	0.0909091	0	k__Bacteria; p__Bacteroidetes; c__Bacteroidia; o__Bacteroidales; f__Prevotellaceae; g__Prevotella; s__
175717	0.040699	0.506625	0	0	0.0909091	0	k__Bacteria; p__Firmicutes; c__Clostridia; o__Clostridiales; f__Lachnospiraceae; g__[Ruminococcus]; s__gnavus
189478	0.040699	0.506625	0	0	0.181818	0	k__Bacteria; p__Firmicutes; c__Clostridia; o__Clostridiales; f__Lachnospiraceae; g__[Ruminococcus]; s__gnavus
551157	0.040699	0.506625	0	0	0.0909091	0	k__Bacteria; p__Proteobacteria; c__Alphaproteobacteria; o__Rhodobacterales; f__Rhodobacteraceae; g__Loktanella; s__
4346168	0.040699	0.506625	0	0	0.454545	0	k__Bacteria; p__Tenericutes; c__Mollicutes; o__RF39; f__; g__; s__
103538	0.040699	0.506625	0	0	0.0909091	0	k__Bacteria; p__Proteobacteria; c__Alphaproteobacteria; o__Rhodobacterales; f__Rhodobacteraceae; g__Loktanella; s__
724648	0.040699	0.506625	0	0	2.18182	0	k__Bacteria; p__Proteobacteria; c__Alphaproteobacteria; o__Rhodobacterales; f__Rhodobacteraceae; g__Loktanella; s__
729365	0.040699	0.506625	0	0	0.0909091	0	k__Bacteria; p__Actinobacteria; c__Actinobacteria; o__Actinomycetales; f__Microbacteriaceae; g__Candidatus Aquiluna; s__rubra
196935	0.040699	0.506625	0	0	0.0909091	0	k__Bacteria; p__Firmicutes; c__Clostridia; o__Clostridiales; f__Ruminococcaceae
114166	0.040699	0.506625	0	0	0.0909091	0	k__Bacteria; p__Firmicutes; c__Bacilli; o__Lactobacillales; f__Enterococcaceae; g__Enterococcus; s__casseliflavus
3171486	0.040699	0.506625	0	0	0.272727	0	k__Bacteria; p__Proteobacteria; c__Gammaproteobacteria; o__Enterobacteriales; f__Enterobacteriaceae; g__Escherichia; s__coli
714766	0.040699	0.506625	0	0	0.0909091	0	k__Bacteria; p__Firmicutes; c__Clostridia; o__Clostridiales; f__Lachnospiraceae; g__Moryella; s__
3424623	0.040699	0.506625	0	0	2.18182	0	k__Bacteria; p__Proteobacteria; c__Alphaproteobacteria; o__Rhodobacterales; f__Rhodobacteraceae; g__Loktanella; s__
342571	0.040699	0.506625	0	0	0.0909091	0	k__Bacteria; p__Firmicutes; c__Clostridia; o__Clostridiales; f__Ruminococcaceae; g__; s__
313089	0.040699	0.506625	0	0	0.272727	0	k__Bacteria; p__Firmicutes; c__Clostridia; o__Clostridiales; f__; g__; s__
716984	0.040699	0.506625	0	0	0.181818	0	k__Bacteria; p__Firmicutes; c__Clostridia; o__Clostridiales; f__Ruminococcaceae; g__Ruminococcus; s__
3537197	0.040699	0.506625	0	0	0.0909091	0	k__Bacteria; p__Firmicutes; c__Clostridia; o__Clostridiales; f__Lachnospiraceae; g__Anaerostipes; s__
138179	0.040699	0.506625	0	0	0.181818	0	k__Bacteria; p__Bacteroidetes; c__Bacteroidia; o__Bacteroidales; f__Porphyromonadaceae; g__Porphyromonas; s__
554980	0.040699	0.506625	0	0	0.0909091	0	k__Bacteria; p__Proteobacteria; c__Alphaproteobacteria; o__Rhizobiales; f__Rhizobiaceae; g__Agrobacterium; s__
306160	0.040699	0.506625	0	0	0.0909091	0	k__Bacteria; p__Bacteroidetes; c__Bacteroidia; o__Bacteroidales; f__Porphyromonadaceae; g__Parabacteroides; s__
4297549	0.040699	0.506625	0	0	0.545455	0	k__Bacteria; p__Firmicutes; c__Bacilli; o__Lactobacillales; f__Enterococcaceae
536535	0.040699	0.506625	0	0	0.0909091	0	k__Bacteria; p__Firmicutes; c__Clostridia; o__Clostridiales; f__Lachnospiraceae
311985	0.040699	0.506625	0	0	0.0909091	0	k__Bacteria; p__Firmicutes; c__Clostridia; o__Clostridiales; f__Veillonellaceae; g__; s__
192774	0.040699	0.506625	0	0	0.0909091	0	k__Bacteria; p__Firmicutes; c__Clostridia; o__Clostridiales; f__Lachnospiraceae; g__[Ruminococcus]; s__gnavus
4479317	0.040699	0.506625	0	0	0.0909091	0	k__Bacteria; p__Firmicutes; c__Clostridia; o__Clostridiales; f__Clostridiaceae; g__Clostridium; s__perfringens
879972	0.040699	0.506625	0	0	0.0909091	0	k__Bacteria; p__Firmicutes; c__Bacilli; o__Lactobacillales; f__Streptococcaceae; g__Streptococcus; s__infantis
302880	0.040699	0.506625	0	0	0.0909091	0	k__Bacteria; p__Firmicutes; c__Bacilli; o__Lactobacillales; f__Streptococcaceae; g__Streptococcus; s__luteciae
3697034	0.040699	0.506625	0	0	0.0909091	0	k__Bacteria; p__Firmicutes; c__Bacilli; o__Lactobacillales; f__Enterococcaceae; g__Enterococcus; s__
1654480	0.040699	0.506625	0	0	0.0909091	0	k__Bacteria; p__Firmicutes; c__Clostridia; o__Clostridiales; f__Ruminococcaceae; g__Ruminococcus; s__
186105	0.040699	0.506625	0	0	0.0909091	0	k__Bacteria; p__Firmicutes; c__Clostridia; o__Clostridiales; f__Lachnospiraceae; g__Roseburia; s__faecis
3186388	0.040699	0.506625	0	0	0.0909091	0	k__Bacteria; p__Firmicutes; c__Clostridia; o__Clostridiales; f__Lachnospiraceae; g__Roseburia; s__
4401580	0.040699	0.506625	0	0	0.0909091	0	k__Bacteria; p__Bacteroidetes; c__Bacteroidia; o__Bacteroidales; f__Bacteroidaceae; g__Bacteroides
744029	0.040699	0.506625	0	0	0.181818	0	k__Bacteria; p__Proteobacteria; c__Gammaproteobacteria; o__Enterobacteriales; f__Enterobacteriaceae
1529190	0.040699	0.506625	0	0	13.1818	0	k__Bacteria; p__Proteobacteria; c__Gammaproteobacteria; o__Enterobacteriales; f__Enterobacteriaceae; g__Morganella; s__
298120	0.040699	0.506625	0	0	0.0909091	0	k__Bacteria; p__Firmicutes; c__Bacilli; o__Lactobacillales; f__Leuconostocaceae; g__Weissella
331865	0.040699	0.506625	0	0	0.0909091	0	k__Bacteria; p__Firmicutes; c__Clostridia; o__Clostridiales; f__Clostridiaceae; g__SMB53; s__
505549	0.040699	0.506625	0	0	0.0909091	0	k__Bacteria; p__Firmicutes; c__Clostridia; o__Clostridiales; f__[Tissierellaceae]; g__1-68; s__
184810	0.040699	0.506625	0	0	0.181818	0	k__Bacteria; p__Firmicutes; c__Clostridia; o__Clostridiales; f__Lachnospiraceae; g__[Ruminococcus]; s__gnavus
71165	0.040699	0.506625	0	0	0.0909091	0	k__Bacteria; p__Firmicutes; c__Clostridia; o__Clostridiales; f__; g__; s__
252773	0.040699	0.506625	0	0	0.0909091	0	k__Bacteria; p__Proteobacteria; c__Betaproteobacteria; o__Burkholderiales; f__Alcaligenaceae; g__Sutterella; s__
3159130	0.040699	0.506625	0	0	0.636364	0	k__Bacteria; p__Proteobacteria; c__Gammaproteobacteria; o__Enterobacteriales; f__Enterobacteriaceae; g__Morganella; s__morganii
567928	0.040699	0.506625	0	0	0.0909091	0	k__Bacteria; p__Firmicutes; c__Bacilli; o__Lactobacillales; f__Streptococcaceae; g__; s__
663969	0.040699	0.506625	0	0	0.0909091	0	k__Bacteria; p__Firmicutes; c__Bacilli; o__Lactobacillales; f__Leuconostocaceae; g__; s__
4472050	0.040699	0.506625	0	0	0.0909091	0	k__Bacteria; p__Actinobacteria; c__Actinobacteria; o__Actinomycetales; f__Actinomycetaceae; g__; s__
307526	0.040699	0.506625	0	0	0.0909091	0	k__Bacteria; p__Firmicutes; c__Clostridia; o__Clostridiales; f__Ruminococcaceae; g__Oscillospira; s__
251702	0.040699	0.506625	0	0	0.181818	0	k__Bacteria; p__Actinobacteria; c__Coriobacteriia; o__Coriobacteriales; f__Coriobacteriaceae; g__Atopobium; s__rimae
1737536	0.040699	0.506625	0	0	0.0909091	0	k__Bacteria; p__Firmicutes; c__Clostridia; o__Clostridiales; f__Ruminococcaceae; g__Oscillospira; s__
513646	0.040699	0.506625	0	0	0.0909091	0	k__Bacteria; p__Firmicutes; c__Bacilli; o__Lactobacillales; f__Streptococcaceae; g__Streptococcus; s__
175007	0.040699	0.506625	0	0	0.0909091	0	k__Bacteria; p__Firmicutes; c__Clostridia; o__Clostridiales; f__Lachnospiraceae; g__; s__
1042850	0.040699	0.506625	0	0	0.0909091	0	k__Bacteria; p__Fusobacteria; c__Fusobacteriia; o__Fusobacteriales; f__Leptotrichiaceae; g__Leptotrichia; s__
295478	0.040699	0.506625	0	0	0.0909091	0	k__Bacteria; p__Firmicutes; c__Bacilli; o__Lactobacillales
766768	0.040699	0.506625	0	0	0.0909091	0	k__Bacteria; p__Firmicutes; c__Bacilli; o__Lactobacillales; f__Enterococcaceae; g__Enterococcus; s__
292315	0.040699	0.506625	0	0	0.272727	0	k__Bacteria; p__Bacteroidetes; c__Bacteroidia; o__Bacteroidales; f__Prevotellaceae; g__; s__
4383958	0.040699	0.506625	0	0	0.0909091	0	k__Bacteria; p__Proteobacteria; c__Gammaproteobacteria; o__Enterobacteriales; f__Enterobacteriaceae; g__Escherichia; s__coli
141350	0.040699	0.506625	0	0	0.181818	0	k__Bacteria; p__Firmicutes; c__Bacilli; o__Lactobacillales; f__Enterococcaceae; g__Enterococcus
194374	0.040699	0.506625	0	0	0.0909091	0	k__Bacteria; p__Firmicutes; c__Clostridia; o__Clostridiales; f__Lachnospiraceae; g__; s__
193731	0.040699	0.506625	0	0	0.0909091	0	k__Bacteria; p__Firmicutes; c__Clostridia; o__Clostridiales; f__Lachnospiraceae; g__Blautia; s__
265280	0.040699	0.506625	0	0	0.363636	0	k__Bacteria; p__Firmicutes; c__Clostridia; o__Clostridiales; f__Lachnospiraceae; g__; s__
508897	0.040699	0.506625	0	0	0.0909091	0	k__Bacteria; p__Firmicutes; c__Clostridia; o__Clostridiales; f__Lachnospiraceae; g__Coprococcus; s__catus
550631	0.040699	0.506625	0	0	0.0909091	0	k__Bacteria; p__Firmicutes; c__Clostridia; o__Clostridiales; f__; g__; s__
816702	0.040699	0.506625	0	0	0.0909091	0	k__Bacteria; p__Proteobacteria; c__Gammaproteobacteria; o__Enterobacteriales; f__Enterobacteriaceae
64384	0.040699	0.506625	0	0	0.363636	0	k__Bacteria; p__Firmicutes; c__Bacilli; o__Lactobacillales; f__Leuconostocaceae; g__Weissella
1106254	0.040699	0.506625	0	0	29.3636	0	k__Bacteria; p__Bacteroidetes; c__Bacteroidia; o__Bacteroidales; f__[Paraprevotellaceae]; g__Paraprevotella; s__
193235	0.040699	0.506625	0	0	0.0909091	0	k__Bacteria; p__Firmicutes; c__Clostridia; o__Clostridiales; f__Lachnospiraceae; g__Dorea; s__
187186	0.040699	0.506625	0	0	0.0909091	0	k__Bacteria; p__Firmicutes; c__Clostridia; o__Clostridiales; f__Lachnospiraceae; g__Clostridium; s__hathewayi
3197419	0.040699	0.506625	0	0	0.0909091	0	k__Bacteria; p__Firmicutes; c__Clostridia; o__Clostridiales; f__Lachnospiraceae
4060645	0.040699	0.506625	0	0	0.0909091	0	k__Bacteria; p__Firmicutes; c__Clostridia; o__Clostridiales; f__Lachnospiraceae; g__Lachnospira; s__
335564	0.040699	0.506625	0	0	0.909091	0	k__Bacteria; p__Firmicutes; c__Clostridia; o__Clostridiales; f__Clostridiaceae; g__Clostridium; s__
177910	0.0410372	0.506625	0	0.117647	0.0909091	0	k__Bacteria; p__Firmicutes; c__Clostridia; o__Clostridiales; f__Lachnospiraceae; g__Roseburia; s__
2653002	0.0410372	0.506625	0	0.117647	0.0909091	0	k__Bacteria; p__Bacteroidetes; c__Bacteroidia; o__Bacteroidales; f__Bacteroidaceae; g__Bacteroides; s__ovatus
302235	0.0410372	0.506625	0	0.117647	0.0909091	0	k__Bacteria; p__Bacteroidetes; c__Bacteroidia; o__Bacteroidales; f__[Paraprevotellaceae]; g__[Prevotella]; s__
189760	0.0411058	0.506985	0.114286	0.470588	0.454545	0.0769231	k__Bacteria; p__Firmicutes; c__Clostridia; o__Clostridiales; f__Ruminococcaceae; g__Faecalibacterium; s__prausnitzii
4306461	0.0411864	0.507491	3.05714	2	1.09091	0	k__Bacteria; p__Elusimicrobia; c__Elusimicrobia; o__Elusimicrobiales; f__Elusimicrobiaceae; g__; s__
305016	0.0412509	0.507798	3.37143	19.7647	33.5455	1.41026	k__Bacteria; p__Firmicutes; c__Clostridia; o__Clostridiales; f__Lachnospiraceae; g__Lachnospira; s__
538322	0.0415832	0.511398	3.05714	3.17647	1.81818	3.53846	k__Bacteria; p__Firmicutes; c__Clostridia; o__Clostridiales; f__Ruminococcaceae; g__; s__
300432	0.0417051	0.511461	0.342857	0.647059	0.272727	0.153846	k__Bacteria; p__Proteobacteria; c__Epsilonproteobacteria; o__Campylobacterales; f__Campylobacteraceae; g__Campylobacter; s__
1974538	0.041708	0.511461	0	0.117647	0.181818	0	k__Bacteria; p__Proteobacteria; c__Betaproteobacteria; o__Burkholderiales; f__Alcaligenaceae; g__Sutterella; s__
355196	0.041708	0.511461	0	0.117647	0.181818	0	k__Bacteria; p__Firmicutes; c__Clostridia; o__Clostridiales; f__Lachnospiraceae; g__Roseburia; s__
1009894	0.0419244	0.513134	13.9429	1.11765	0.0909091	27.0513	k__Bacteria; p__Proteobacteria; c__Gammaproteobacteria; o__Pseudomonadales; f__Moraxellaceae; g__Acinetobacter; s__johnsonii
111553	0.0419024	0.513134	0.971429	0	0	1.23077	k__Bacteria; p__Proteobacteria; c__Alphaproteobacteria; o__Rhizobiales; f__Bradyrhizobiaceae; g__Bosea; s__genosp.
252313	0.0420906	0.514677	1.08571	0.0588235	0	2.4359	k__Bacteria; p__Bacteroidetes; c__Flavobacteriia; o__Flavobacteriales; f__Flavobacteriaceae; g__Tenacibaculum
4446686	0.0422839	0.516549	0.485714	0	0	0.358974	k__Bacteria; p__Actinobacteria; c__Actinobacteria; o__Actinomycetales; f__Brevibacteriaceae; g__Brevibacterium; s__aureum
321902	0.0424353	0.517412	2.11429	2.17647	2.09091	1.53846	k__Bacteria; p__Firmicutes; c__Clostridia; o__Clostridiales; f__Lachnospiraceae; g__; s__
198198	0.042406	0.517412	1.91429	2.29412	0.545455	1.10256	k__Bacteria; p__Firmicutes; c__Clostridia; o__Clostridiales; f__Ruminococcaceae; g__Faecalibacterium; s__
345473	0.0425386	0.518179	0.257143	0	0.181818	0.487179	k__Bacteria; p__Firmicutes; c__Clostridia; o__Clostridiales; f__Lachnospiraceae; g__Blautia; s__
206887	0.0425998	0.518432	2.17143	1.17647	0.0909091	1.51282	k__Bacteria; p__Firmicutes; c__Clostridia; o__Clostridiales; f__Lachnospiraceae; g__[Ruminococcus]; s__
949863	0.0426551	0.518613	0.371429	0	0	0.461538	k__Bacteria; p__Firmicutes; c__Bacilli; o__Lactobacillales; f__Lactobacillaceae; g__; s__
366846	0.0430059	0.522383	2.45714	1	0.545455	1.87179	k__Bacteria; p__Firmicutes; c__Clostridia; o__Clostridiales; f__Lachnospiraceae; g__Blautia; s__
358104	0.0431311	0.523408	3.25714	4.64706	17.9091	7.79487	k__Bacteria; p__Firmicutes; c__Clostridia; o__Clostridiales; f__Lachnospiraceae; g__; s__
297635	0.0434046	0.52429	0.0571429	0.235294	0.272727	0.0512821	k__Bacteria; p__Firmicutes; c__Erysipelotrichi; o__Erysipelotrichales; f__Erysipelotrichaceae; g__[Eubacterium]; s__biforme
1142657	0.0434081	0.52429	0	0	0.181818	0.0512821	k__Bacteria; p__Firmicutes; c__Bacilli; o__Lactobacillales; f__Lactobacillaceae; g__Lactobacillus; s__ruminis
135956	0.0434081	0.52429	0	0	0.181818	0.0512821	k__Bacteria; p__Firmicutes; c__Bacilli; o__Lactobacillales; f__Lactobacillaceae; g__Lactobacillus
177586	0.0434081	0.52429	0	0	0.181818	0.0512821	k__Bacteria; p__Firmicutes; c__Clostridia; o__Clostridiales; f__Lachnospiraceae; g__[Ruminococcus]; s__gnavus
9819	0.0434081	0.52429	0	0	0.181818	0.0512821	k__Bacteria; p__Proteobacteria; c__Gammaproteobacteria; o__Enterobacteriales; f__Enterobacteriaceae; g__Sodalis; s__
1010721	0.0438586	0.528691	2.8	1.47059	0	5.79487	k__Bacteria; p__Bacteroidetes; c__Flavobacteriia; o__Flavobacteriales; f__[Weeksellaceae]; g__Chryseobacterium; s__
196371	0.0439462	0.528691	1.82857	0.764706	0.0909091	0.794872	k__Bacteria; p__Firmicutes; c__Clostridia; o__Clostridiales; f__Lachnospiraceae; g__Coprococcus; s__
196513	0.0439238	0.528691	1.02857	2.17647	0.909091	0.282051	k__Bacteria; p__Firmicutes; c__Clostridia; o__Clostridiales; f__Lachnospiraceae; g__Coprococcus; s__eutactus
194449	0.0439786	0.528691	0.628571	0.0588235	0	0.435897	k__Bacteria; p__Firmicutes; c__Clostridia; o__Clostridiales; f__Lachnospiraceae; g__Blautia; s__
250722	0.0438719	0.528691	0.342857	0.117647	0	1.5641	k__Bacteria; p__Firmicutes; c__Bacilli; o__Bacillales; f__Bacillaceae; g__Bacillus; s__flexus
587696	0.0440234	0.528734	0.428571	0.117647	0	1.87179	k__Bacteria; p__Actinobacteria; c__Actinobacteria; o__Actinomycetales; f__Microbacteriaceae; g__Microbacterium
199047	0.0441192	0.528894	8.62857	4.88235	3.54545	3.35897	k__Bacteria; p__Firmicutes; c__Clostridia; o__Clostridiales; f__Ruminococcaceae; g__Faecalibacterium; s__prausnitzii
193592	0.0441001	0.528894	1.08571	0.470588	0	0.564103	k__Bacteria; p__Firmicutes; c__Clostridia; o__Clostridiales; f__Lachnospiraceae; g__Blautia; s__
185659	0.0444134	0.531924	141.029	157.235	682.364	636.795	k__Bacteria; p__Firmicutes; c__Clostridia; o__Clostridiales; f__Veillonellaceae; g__Acidaminococcus; s__
792868	0.0444844	0.532278	1.74286	1.11765	0.545455	3.46154	k__Bacteria; p__Proteobacteria; c__Betaproteobacteria; o__Burkholderiales; f__Oxalobacteraceae; g__Oxalobacter; s__formigenes
830956	0.0445334	0.532367	3.88571	15.8824	0	24.5128	k__Bacteria; p__Proteobacteria; c__Gammaproteobacteria; o__Alteromonadales; f__Shewanellaceae; g__Shewanella; s__algae
362327	0.04472	0.533663	35.7714	44.6471	26.5455	7.12821	k__Bacteria; p__Firmicutes; c__Clostridia; o__Clostridiales; f__Ruminococcaceae; g__Faecalibacterium; s__prausnitzii
318131	0.044778	0.533663	0	0.117647	0.181818	0.025641	k__Bacteria; p__Firmicutes; c__Clostridia; o__Clostridiales; f__; g__; s__
119010	0.0448083	0.533663	0	0	0.272727	0.102564	k__Bacteria; p__Proteobacteria; c__Gammaproteobacteria; o__Enterobacteriales; f__Enterobacteriaceae
177137	0.0448083	0.533663	0	0	0.272727	0.102564	k__Bacteria; p__Firmicutes; c__Clostridia; o__Clostridiales; f__Lachnospiraceae; g__[Ruminococcus]; s__gnavus
366752	0.0448603	0.533787	1.85714	1.58824	1	8.41026	k__Bacteria; p__Firmicutes; c__Clostridia; o__Clostridiales; f__Lachnospiraceae; g__; s__
580090	0.0449284	0.534102	9.77143	14.1765	3	3.89744	k__Bacteria; p__Firmicutes; c__Clostridia; o__Clostridiales; f__Lachnospiraceae; g__Roseburia; s__
327149	0.0450666	0.535249	0	0	2.45455	4.79487	k__Bacteria; p__Firmicutes; c__Clostridia; o__Clostridiales; f__Ruminococcaceae; g__; s__
177878	0.0452975	0.536997	4.42857	6.70588	3.63636	1.48718	k__Bacteria; p__Firmicutes; c__Clostridia; o__Clostridiales; f__Ruminococcaceae; g__Faecalibacterium; s__prausnitzii
3500642	0.0452754	0.536997	0.8	0.764706	0	0.282051	k__Bacteria; p__Bacteroidetes; c__Bacteroidia; o__Bacteroidales; f__[Barnesiellaceae]; g__; s__
364903	0.0454006	0.537227	503.257	424.824	520.545	88.1026	k__Bacteria; p__Bacteroidetes; c__Bacteroidia; o__Bacteroidales; f__Bacteroidaceae; g__Bacteroides; s__
180801	0.0453688	0.537227	0.742857	0.588235	0	0.410256	k__Bacteria; p__Firmicutes; c__Clostridia; o__Clostridiales; f__Lachnospiraceae; g__[Ruminococcus]; s__
268061	0.0455986	0.539072	0.828571	0.176471	0	2.23077	k__Bacteria; p__Bacteroidetes; c__Sphingobacteriia; o__Sphingobacteriales; f__Sphingobacteriaceae; g__Sphingobacterium; s__multivorum
198034	0.0456991	0.539266	0.714286	0.411765	0.454545	0.0512821	k__Bacteria; p__Firmicutes; c__Clostridia; o__Clostridiales; f__Lachnospiraceae; g__Lachnospira; s__
195444	0.0456847	0.539266	0.228571	0.235294	0.909091	1.17949	k__Bacteria; p__Firmicutes; c__Clostridia; o__Clostridiales; f__Lachnospiraceae; g__[Ruminococcus]; s__gnavus
805561	0.045886	0.540478	6.88571	26.5294	0	26.9744	k__Bacteria; p__Proteobacteria; c__Gammaproteobacteria; o__Alteromonadales; f__Shewanellaceae; g__Shewanella; s__algae
216111	0.0458672	0.540478	0.828571	1.47059	1	0.307692	k__Bacteria; p__Firmicutes; c__Clostridia; o__Clostridiales; f__Lachnospiraceae; g__; s__
183480	0.0459359	0.540569	145.286	75.2941	64.1818	121.821	k__Bacteria; p__Bacteroidetes; c__Bacteroidia; o__Bacteroidales; f__Rikenellaceae; g__; s__
1082294	0.0459936	0.540751	0.457143	0.705882	1.09091	1.33333	k__Bacteria; p__Firmicutes; c__Bacilli; o__Lactobacillales; f__Streptococcaceae; g__Streptococcus; s__infantis
526773	0.0460363	0.540758	0.371429	0.117647	0	0.564103	k__Bacteria; p__Firmicutes; c__Clostridia; o__Clostridiales; f__Lachnospiraceae; g__Blautia; s__obeum
335816	0.0460918	0.540914	2.74286	1	0.727273	3.5641	k__Bacteria; p__Firmicutes; c__Clostridia; o__Clostridiales; f__Lachnospiraceae; g__Blautia; s__
164430	0.0461394	0.540978	0	0	0.181818	0.0769231	k__Bacteria; p__Proteobacteria; c__Gammaproteobacteria; o__Enterobacteriales; f__Enterobacteriaceae; g__Escherichia; s__coli
4375646	0.0464283	0.543868	0.0857143	0	0.181818	0	k__Bacteria; p__Firmicutes; c__Clostridia; o__Clostridiales; f__Lachnospiraceae; g__Lachnospira; s__
163857	0.046564	0.544961	172.829	1176	1052	731.744	k__Bacteria; p__Proteobacteria; c__Gammaproteobacteria; o__Aeromonadales; f__Succinivibrionaceae; g__Succinivibrio; s__
292921	0.0467969	0.547187	402.543	247.941	203.636	188.205	k__Bacteria; p__Bacteroidetes; c__Bacteroidia; o__Bacteroidales; f__Prevotellaceae; g__Prevotella; s__copri
897109	0.046928	0.54822	0.457143	0.294118	0.909091	0.0512821	k__Bacteria; p__Proteobacteria; c__Gammaproteobacteria; o__Pasteurellales; f__Pasteurellaceae; g__Haemophilus; s__parainfluenzae
3908638	0.0469948	0.548501	0.314286	0.235294	2.45455	0.615385	k__Bacteria; p__Proteobacteria; c__Gammaproteobacteria; o__Enterobacteriales; f__Enterobacteriaceae
548503	0.0470632	0.548799	0.2	0.0588235	0	0.692308	k__Bacteria; p__Firmicutes; c__Clostridia; o__Clostridiales; f__Lachnospiraceae; g__; s__
109413	0.0471851	0.548988	12.3429	9.70588	10.9091	4.82051	k__Bacteria; p__Proteobacteria; c__Gammaproteobacteria; o__Pasteurellales; f__Pasteurellaceae; g__Haemophilus; s__parainfluenzae
4336943	0.0472077	0.548988	4.94286	1.05882	0	6.69231	k__Bacteria; p__Bacteroidetes; c__Bacteroidia; o__Bacteroidales; f__Rikenellaceae; g__; s__
4331782	0.0471679	0.548988	2.05714	4.64706	2.45455	0.641026	k__Bacteria; p__Firmicutes; c__Clostridia; o__Clostridiales; f__Lachnospiraceae; g__; s__
191238	0.0472806	0.549338	0.6	0.352941	3.54545	2	k__Bacteria; p__Firmicutes; c__Clostridia; o__Clostridiales; f__Lachnospiraceae; g__[Ruminococcus]; s__gnavus
301270	0.0474008	0.550235	0.0571429	0.0588235	5.18182	3.51282	k__Bacteria; p__Firmicutes; c__Bacilli; o__Lactobacillales; f__Streptococcaceae; g__Streptococcus; s__luteciae
362501	0.0475662	0.551656	8.94286	22.8235	13.4545	2.05128	k__Bacteria; p__Firmicutes; c__Clostridia; o__Clostridiales; f__Lachnospiraceae; g__Coprococcus; s__eutactus
183157	0.0478512	0.55446	0.171429	0.294118	0	0.025641	k__Bacteria; p__Firmicutes; c__Clostridia; o__Clostridiales; f__Ruminococcaceae; g__Faecalibacterium; s__prausnitzii
369797	0.0481047	0.555039	6.97143	7.35294	3.54545	5.10256	k__Bacteria; p__Firmicutes; c__Clostridia; o__Clostridiales; f__Ruminococcaceae; g__Ruminococcus; s__callidus
1652947	0.0483841	0.555039	5.22857	0	0	0	k__Bacteria; p__Bacteroidetes; c__Bacteroidia; o__Bacteroidales; f__S24-7; g__; s__
4322751	0.0483841	0.555039	1.82857	0	0	0	k__Bacteria; p__Firmicutes; c__Clostridia; o__Clostridiales; f__Ruminococcaceae; g__; s__
1503693	0.0484205	0.555039	1.68571	0.235294	0.363636	1.12821	k__Bacteria; p__Firmicutes; c__Clostridia; o__Clostridiales; f__Clostridiaceae; g__; s__
349431	0.0481661	0.555039	0.6	0	0	0.564103	k__Bacteria; p__Firmicutes; c__Clostridia; o__Clostridiales; f__Ruminococcaceae; g__Ruminococcus; s__
814239	0.0482155	0.555039	0.342857	0.294118	0	0.897436	k__Bacteria; p__Actinobacteria; c__Actinobacteria; o__Actinomycetales; f__Microbacteriaceae; g__Microbacterium; s__
212584	0.0482711	0.555039	0.228571	1	0	1.35897	k__Bacteria; p__Firmicutes; c__Bacilli; o__Bacillales; f__Planococcaceae
176300	0.0483585	0.555039	0.2	0	0	0	k__Bacteria; p__Firmicutes; c__Clostridia; o__Clostridiales; f__Lachnospiraceae; g__Coprococcus; s__
174974	0.0483585	0.555039	0.142857	0	0	0	k__Bacteria; p__Firmicutes; c__Clostridia; o__Clostridiales; f__Lachnospiraceae; g__Coprococcus; s__
189651	0.0483071	0.555039	0.114286	0	0	0	k__Bacteria; p__Firmicutes; c__Clostridia; o__Clostridiales; f__Lachnospiraceae; g__[Ruminococcus]; s__
3973322	0.0483071	0.555039	0.114286	0	0	0	k__Bacteria; p__Firmicutes; c__Clostridia; o__Clostridiales; f__; g__; s__
177838	0.0483071	0.555039	0.114286	0	0	0	k__Bacteria; p__Firmicutes; c__Clostridia; o__Clostridiales; f__Lachnospiraceae; g__Blautia; s__obeum
214036	0.0487194	0.557968	2.22857	1.94118	0	2.05128	k__Bacteria; p__Firmicutes; c__Clostridia; o__Clostridiales; f__[Mogibacteriaceae]; g__; s__
2951780	0.0489583	0.560203	0	0	0.181818	0.128205	k__Bacteria; p__Firmicutes; c__Clostridia; o__Clostridiales; f__Lachnospiraceae; g__; s__
144759	0.0492557	0.563104	0.0857143	0.470588	0	0	k__Bacteria; p__Proteobacteria; c__Betaproteobacteria; o__Burkholderiales; f__Comamonadaceae; g__Comamonas; s__
2658061	0.0494924	0.564804	0.942857	0.0588235	0	0.923077	k__Bacteria; p__Bacteroidetes; c__Bacteroidia; o__Bacteroidales; f__Bacteroidaceae; g__Bacteroides; s__fragilis
534507	0.0494614	0.564804	0.257143	3.23529	0	2.25641	k__Bacteria; p__Actinobacteria; c__Actinobacteria; o__Actinomycetales; f__Corynebacteriaceae; g__Corynebacterium; s__
192406	0.0495471	0.564925	0.857143	2.11765	1.09091	3.87179	k__Bacteria; p__Firmicutes; c__Clostridia; o__Clostridiales; f__Ruminococcaceae; g__Butyricicoccus; s__pullicaecorum
68622	0.0499334	0.56832	5.91429	0.588235	0	15.0256	k__Bacteria; p__Proteobacteria; c__Betaproteobacteria; o__Burkholderiales; f__Alcaligenaceae; g__Achromobacter; s__
174708	0.0499007	0.56832	0	0.0588235	0	0.333333	k__Bacteria; p__Proteobacteria; c__Gammaproteobacteria; o__Pseudomonadales; f__Moraxellaceae; g__Acinetobacter
